# Supplementary material for: Diverse monogenic subforms of human spermatogenic failure
Source: Nat Commun. 2022 Dec 26;13:7953. doi: 10.1038/s41467-022-35661-z (PMC9792524; doi:10.1038/s41467-022-35661-z)
Supplement: Supplementary file 3 — Supplementary Data 1 [file 41467_2022_35661_MOESM3_ESM.xlsx]

## Sheet: Key for Supplementary Data 1
Key for Supplementary Data 1
GEMINI_ID	GEMINI case ID
ANNOVAR_GencodeBasicV19_Gene	Gene symbol in GENCODE v19
Alternate_gene_symbol	Alternate gene symbol in GENCODE v36
Chr	Chromosome
Start	Position
Ref	Reference allele
Alt	Alternate allele
Total_reads	Read depth
Variation_type	Variation type (SNV/INDEL/CNV)
Disease_model	Disease model (REC-hom/REC-chet/X-linked-hem/Y-linked-hem)
Chet_phase	Phase of the compound heterozygous variants (trans/NA). Variant pairs in cis have been removed from the study
Chet_distance_bp	Inter-variant distance in a pair of compound heterozygous variants (bp)
ANNOVAR_GencodeBasicV19_Consequences	Functional consequence of the variant (nonsynoynous SNV/framshift deletion/frameshift insertion/nonframeshift deletion/splicing/stopgain)
ANNOVAR_GencodeBasicV19_Primary_annotation	ANNOVAR variant annotation (based on GENCODE v19): primary annotation
ANNOVAR_GencodeBasicV19_Secondary_annotations	ANNOVAR variant annotation (based on GENCODE v19): secondary annotations
VEP_GencodeV36_Location	VEP variant annotation (based on GENCODEv36): genomic location
VEP_GencodeV36_Gene	VEP variant annotation (based on GENCODEv36): gene ID
VEP_GencodeV36_Exon	VEP variant annotation (based on GENCODEv36): exonic location
VEP_GencodeV36_Intron	VEP variant annotation (based on GENCODEv36): intronic location
VEP_GencodeV36_HGVSc*	VEP variant annotation (based on GENCODEv36): location in coding sequence
VEP_GencodeV36_HGVSp*	VEP variant annotation (based on GENCODEv36): location in amino acid sequence
VEP_GencodeV36_cDNA_position*	VEP variant annotation (based on GENCODEv36): cDNA position
VEP_GencodeV36_Protein_position*	VEP variant annotation (based on GENCODEv36): protein position
VEP_GencodeV36_Amino_acids*	VEP variant annotation (based on GENCODEv36): amino acid change
VEP_GencodeV36_Canonical*	VEP variant annotation (based on GENCODEv36): is the annotated transcript canonical? (YES/-)
VEP_GencodeV36_Existing_variation	VEP variant annotation (based on GENCODEv36): IDs of known variation at the position
VEP_GencodeV36_Strand	VEP variant annotation (based on GENCODEv36): strand
VEP_GencodeV36_Consequence	VEP variant annotation (based on GENCODEv36): functional consequence of the variant
CADD13_PHRED	CADD v1.3 PHRED-scaled score
PSAP_Pvalue	PSAP p-value
Sanger_result	Variant validation with Sanger sequencing (Confirmed/Not tested)
gnomAD_v2.1.1_Popmax_MAF	gnomAD v2.1.1 variant annotation: largest observed MAF across populations
gnomAD_v2.1.1_Exome_ALL	gnomAD v2.1.1 variant annotation: average MAF across populations
gnomAD_v2.1.1_Exome_AFR	gnomAD v2.1.1 variant annotation: MAF in AFR
gnomAD_v2.1.1_Exome_AMR	gnomAD v2.1.1 variant annotation: MAF in AMR
gnomAD_v2.1.1_Exome_ASJ	gnomAD v2.1.1 variant annotation: MAF in ASJ
gnomAD_v2.1.1_Exome_EAS	gnomAD v2.1.1 variant annotation: MAF in EAS
gnomAD_v2.1.1_Exome_FIN	gnomAD v2.1.1 variant annotation: MAF in FIN
gnomAD_v2.1.1_Exome_NFE	gnomAD v2.1.1 variant annotation: MAF in NFE
gnomAD_v2.1.1_Exome_OTH	gnomAD v2.1.1 variant annotation: MAF in OTH
gnomAD_v2.1.1_Exome_SAS	gnomAD v2.1.1 variant annotation: MAF in SAS
gnomad_pLI	gnomAD gene annotation: pLI score
gnomad_oe_lof	gnomAD gene annotation: O/E metric
gnomad_oe_lof_lower	gnomAD gene annotation: O/E metric, lower bound of 90% CI
gnomad_oe_lof_upper	gnomAD gene annotation: O/E metric, upper bound of 90% CI
NovelKO_gene	Has the human 'knock-out' for the gene been observed in five large human variation databases (yes/-)
GTEx_Top_expr_in_testis	Is testis the site of highest expression across GTEx tissue types (yes/no)
Oud2019_Broad_category	Gene annotation from Oud et al., Hum. Reprod. 34, 932–941 (2019)
Oud2019_Disease_category	Gene annotation from Oud et al., Hum. Reprod. 34, 932–941 (2019)
Oud2019_Disorder	Gene annotation from Oud et al., Hum. Reprod. 34, 932–941 (2019)
Oud2019_Cases	Gene annotation from Oud et al., Hum. Reprod. 34, 932–941 (2019)
Oud2019_Infertility_type	Gene annotation from Oud et al., Hum. Reprod. 34, 932–941 (2019)
Oud2019_Human_inheritance_pattern	Gene annotation from Oud et al., Hum. Reprod. 34, 932–941 (2019)
Oud2019_Conclusion	Gene annotation from Oud et al., Hum. Reprod. 34, 932–941 (2019)
ProteinAtlas_Protein_class	The Human Protein Atlas annotation: protein class
ProteinAtlas_RNA_tissue_category	The Human Protein Atlas annotation: tissue category of enrichment
ProteinAtlas_RNA_TS	The Human Protein Atlas annotation: tissue specificity score
ProteinAtlas_RNA_TS_TPM	The Human Protein Atlas annotation: TPM in the tissue(s) of highest specificity
ProteinAtlas_TPM_max_in_non_specific	The Human Protein Atlas annotation: highest TPM in non-specific tissues
Mouse_KO_phenotype	Mouse knock-out phenotype based on various resources (Methods)
Mouse_testis_phenotype	Mouse knock-out phenotype based on various resources (Methods)
FDA_drugTargets	Is the gene found in a list of FDA drug targets (yes/NA)
Estimated_ethnicity	Ethnicity estimated based on the WES data
Estimated_admixture	Admixture estimated based on the WES data
Case_testis_histology	Case histology if known
Fraction_autosomes_in_cl5_ROH	Fraction of autosomes in the longest class (5) of ROH regions
Consanguinity_min4thDeg	Consanguinity of 4th degree or higher (yes/no/no (UPD))

## Sheet: Supplementary Data 1
Supplementary Table 2. Prioritized variation identified in NOA cases. The variant annotation was performed with ANNOVAR GENCODE v19) integrated in the variant prioritization tool PSAP and VEP GENCODE v36).
			Variant annotation																																										Gene an-tation
GEMINI_ID	ANNOVAR_GencodeBasicV19_Gene	Alternate_gene_symbol	Chr	Start	Ref	Alt	Total_reads	Variation_type	Disease_model	Chet_phase	Chet_distance_bp	ANNOVAR_GencodeBasicV19_Consequences	ANNOVAR_GencodeBasicV19_Primary_annotation	ANNOVAR_GencodeBasicV19_Secondary_annotations	VEP_GencodeV36_Location	VEP_GencodeV36_Gene	VEP_GencodeV36_Exon	VEP_GencodeV36_Intron	VEP_GencodeV36_HGVSc*	VEP_GencodeV36_HGVSp*	VEP_GencodeV36_cDNA_position*	VEP_GencodeV36_Protein_position*	VEP_GencodeV36_Amino_acids*	VEP_GencodeV36_Canonical*	VEP_GencodeV36_Existing_variation	VEP_GencodeV36_Strand	VEP_GencodeV36_Consequence	CADD13_PHRED	PSAP_Pvalue	Sanger_result	gnomAD_v2.1.1_Popmax_MAF	gnomAD_v2.1.1_Exome_ALL	gnomAD_v2.1.1_Exome_AFR	gnomAD_v2.1.1_Exome_AMR	gnomAD_v2.1.1_Exome_ASJ	gnomAD_v2.1.1_Exome_EAS	gnomAD_v2.1.1_Exome_FIN	gnomAD_v2.1.1_Exome_NFE	gnomAD_v2.1.1_Exome_OTH	gnomAD_v2.1.1_Exome_SAS	gnomad_pLI	gnomad_oe_lof	gnomad_oe_lof_lower	gnomad_oe_lof_upper	NovelKO_gene	GTEx_Top_expr_in_testis	Oud2019_Broad_category	Oud2019_Disease_category	Oud2019_Disorder
GEMINI-2	FAM71E2	FAM71E2	19	55869750	G	A	84	SNV	REC-hom	NA	NA	nonsynonymous SNV	FAM71E2:ENST00000424985.3:exon9:c.C2486T:p.P829L	NA	19:55869750-55869750	ENSG00000180043	9/11	NA	ENST00000424985.3:c.2486C>T	ENSP00000398617.1:p.Pro829Leu	2680	829	P/L	YES	rs368505442	-1	missense_variant	23.1	3.04961e-05	Not tested	0.0022	0.0005	0	0	0.0022	0	0	0.0002	0.0003	0.0022	1.5714e-09	0.60782	0.423	0.892	-	yes	NA	NA	NA
GEMINI-859	TTC39A	TTC39A	1	51760156	A	C	105	SNV	REC-chet	NA	7243	nonsynonymous SNV	TTC39A:ENST00000262675.7:exon14:c.T1092G:p.I364M	TTC39A:ENST00000451380.1:exon14:c.T1173G:p.I391M,TTC39A:ENST00000413473.2:exon14:c.T1185G:p.I395M,TTC39A:ENST00000447632.2:exon14:c.T1281G:p.I427M,TTC39A:ENST00000371750.5:exon14:c.T1176G:p.I392M,TTC39A:ENST00000530004.1:exon3:c.T105G:p.I35M	1:51760156-51760156	ENSG00000085831	14/18	NA	ENST00000262675.7:c.1092T>G	ENSP00000262675.7:p.Ile364Met	1267	364	I/M	-	rs776638504	-1	missense_variant	24.4	1.78625e-05	Not tested	0.0001	3.656e-05	0	0.0001	0	0	0	3.581e-05	0	0	0.0006305	0.34521	0.22	0.559	-	yes	NA	NA	NA
GEMINI-859	TTC39A	TTC39A	1	51767399	G	A	133	SNV	REC-chet	NA	7243	nonsynonymous SNV	TTC39A:ENST00000262675.7:exon12:c.C817T:p.R273W	TTC39A:ENST00000451380.1:exon12:c.C898T:p.R300W,TTC39A:ENST00000413473.2:exon12:c.C910T:p.R304W,TTC39A:ENST00000447632.2:exon12:c.C1006T:p.R336W,TTC39A:ENST00000371750.5:exon12:c.C901T:p.R301W,TTC39A:ENST00000371747.3:exon12:c.C1003T:p.R335W	1:51767399-51767399	ENSG00000085831	12/18	NA	ENST00000262675.7:c.817C>T	ENSP00000262675.7:p.Arg273Trp	992	273	R/W	-	rs150147716	-1	missense_variant	32	1.78625e-05	Not tested	0.0088	0.0011	6.545e-05	0.0012	0.0088	5.8e-05	0.0001	0.0008	0.0033	0.0009	0.0006305	0.34521	0.22	0.559	-	yes	NA	NA	NA
GEMINI-859	CYP26B1	CYP26B1	2	72359367	C	T	76	SNV	REC-hom	NA	NA	nonsynonymous SNV	CYP26B1:ENST00000412253.1:exon5:c.G955A:p.A319T	CYP26B1:ENST00000546307.1:exon5:c.G1303A:p.A435T,CYP26B1:ENST00000001146.2:exon6:c.G1528A:p.A510T	2:72359367-72359367	ENSG00000003137	5/5	NA	ENST00000412253.1:c.955G>A	ENSP00000401465.1:p.Ala319Thr	1180	319	A/T	-	rs754415899,COSV50011512,COSV50013254	-1	missense_variant	23.4	8.69883e-06	Not tested	6.282e-05	9.085e-06	0	3.216e-05	0	6.282e-05	0	0	0	0	0.97987	0.061167	0.021	0.29	-	no	NA	NA	NA
GEMINI-860	SPATA20	SPATA20	17	48625768	G	A	39	SNV	REC-chet	NA	3252	nonsynonymous SNV	SPATA20:ENST00000006658.6:exon3:c.G250A:p.E84K	SPATA20:ENST00000393244.3:exon3:c.G70A:p.E24K,SPATA20:ENST00000356488.4:exon2:c.G202A:p.E68K	17:48625768-48625768	ENSG00000006282	3/17	NA	ENST00000006658.6:c.250G>A	ENSP00000006658.6:p.Glu84Lys	370	84	E/K	YES	rs142724091	1	missense_variant	34	2.022e-05	Confirmed	1.793e-05	8.13e-06	0	0	0	0	0	1.793e-05	0	0	1.9878e-09	0.48906	0.348	0.698	-	yes	NA	NA	NA
GEMINI-860	SPATA20	SPATA20	17	48629021	G	-	68	INDEL	REC-chet	NA	3252	frameshift deletion	SPATA20:ENST00000006658.6:exon13:c.1726delG:p.G576fs	SPATA20:ENST00000393244.3:exon13:c.1546delG:p.G516fs,SPATA20:ENST00000356488.4:exon12:c.1678delG:p.G560fs	17:48629020-48629021	ENSG00000006282	13/17	NA	ENST00000006658.6:c.1731del	ENSP00000006658.6:p.Thr578LeufsTer73	1846	576	G/X	YES	rs748942419	1	frameshift_variant	32	2.022e-05	Confirmed	9.183e-06	4.119e-06	0	0	0	0	0	9.183e-06	0	0	1.9878e-09	0.48906	0.348	0.698	-	yes	NA	NA	NA
GEMINI-862	DCAF12L1	DCAF12L1	X	125685247	-	C	31	INDEL	X-linked-hem	NA	NA	frameshift insertion	DCAF12L1:ENST00000371126.1:exon1:c.1344dupG:p.P449fs	NA	X:125685247-125685247	ENSG00000198889	1/2	NA	ENST00000371126.1:c.1344dup	ENSP00000360167.1:p.Pro449AlafsTer46	1587-1588	448-449	-/X	YES	rs746181657	-1	frameshift_variant	28	6.18688e-05	Confirmed	NA	NA	NA	NA	NA	NA	NA	NA	NA	NA	0.95405	0	0	0.309	yes	yes	NA	NA	NA
GEMINI-866	FAM104A	FAM104A	17	71205802	C	T	138	SNV	REC-chet	NA	22577	nonsynonymous SNV	FAM104A:ENST00000580032.1:exon4:c.G157A:p.G53R	FAM104A:ENST00000405159.3:exon4:c.G490A:p.G164R,FAM104A:ENST00000403627.3:exon3:c.G427A:p.G143R	17:71205802-71205802	ENSG00000133193	4/4	NA	ENST00000580032.1:c.157G>A	ENSP00000462781.1:p.Gly53Arg	296	53	G/R	-	rs1401851544	-1	missense_variant	19.39	0.000610399	Not tested	NA	NA	NA	NA	NA	NA	NA	NA	NA	NA	0.24589	0.26772	0.108	0.843	-	yes	NA	NA	NA
GEMINI-866	FAM104A	FAM104A	17	71228379	G	C	173	SNV	REC-chet	NA	22577	nonsynonymous SNV	FAM104A:ENST00000583024.1:exon1:c.C67G:p.P23A	FAM104A:ENST00000581110.1:exon1:c.C67G:p.P23A,FAM104A:ENST00000405159.3:exon1:c.C67G:p.P23A,FAM104A:ENST00000403627.3:exon1:c.C67G:p.P23A	17:71228379-71228379	ENSG00000133193	1/3	NA	ENST00000583024.1:c.67C>G	ENSP00000462507.1:p.Pro23Ala	81	23	P/A	-	rs180917408	-1	missense_variant	13.68	0.000610399	Not tested	0.0064	0.0037	0.0013	0.0027	0.0025	5.88e-05	0.0004	0.0064	0.0043	0.0015	0.24589	0.26772	0.108	0.843	-	yes	NA	NA	NA
GEMINI-867	EPHB1	EPHB1	3	134977949	C	T	21	SNV	REC-hom	NA	NA	nonsynonymous SNV	EPHB1:ENST00000398015.3:exon16:c.C2942T:p.T981M	EPHB1:ENST00000493838.1:exon14:c.C1625T:p.T542M	3:134977949-134977949	ENSG00000154928	16/16	NA	ENST00000398015.3:c.2942C>T	ENSP00000381097.3:p.Thr981Met	3312	981	T/M	YES	rs56186270	1	missense_variant	27.7	9.37448e-06	Not tested	0.0027	0.0012	0.0014	0.0014	0	0.0001	0.0019	0.0008	0.0013	0.0027	0.9985	0.12203	0.063	0.257	-	no	NA	NA	NA
GEMINI-876	FOXM1	FOXM1	12	2968078	G	A	57	SNV	REC-hom	NA	NA	nonsynonymous SNV	FOXM1:ENST00000342628.2:exon10:c.C2132T:p.P711L	FOXM1:ENST00000361953.3:exon8:c.C1973T:p.P658L,FOXM1:ENST00000359843.3:exon9:c.C2018T:p.P673L	12:2968078-2968078	ENSG00000111206	10/10	NA	ENST00000342628.2:c.2132C>T	ENSP00000342307.2:p.Pro711Leu	2246	711	P/L	YES	rs28919870	-1	missense_variant	26.8	0.000646816	Not tested	0.0098	0.0064	0.002	0.0094	0.0008	0.0023	0.0004	0.0098	0.0068	0.0012	0.0007414	0.35731	0.224	0.591	-	no	NA	NA	NA
GEMINI-877	TDRD9	TDRD9	14	104508490	C	T	47	SNV	REC-hom	NA	NA	stopgain	TDRD9:ENST00000339063.5:exon29:c.C3367T:p.Q1123X	TDRD9:ENST00000409874.4:exon34:c.C3940T:p.Q1314X	14:104508490-104508490	ENSG00000156414	29/31	NA	ENST00000339063.5:c.3367C>T	ENSP00000343545.5:p.Gln1123Ter	3397	1123	Q/*	-	rs746082826	1	stop_gained	38	2.76039e-07	Confirmed	0.0002	4.061e-05	0	0.0002	0	0	0	1.791e-05	0	0	7.2697e-15	0.49153	0.376	0.649	-	yes	Testicular	Spermiogenesis defect	Non-obstructive azoospermia, OMIM:NA (PS258150)
GEMINI-899	SLC25A31	SLC25A31	4	128694557	G	A	28	SNV	REC-hom	NA	NA	nonsynonymous SNV	SLC25A31:ENST00000281154.4:exon6:c.G776A:p.R259Q	NA	4:128694557-128694557	ENSG00000151475	6/6	NA	ENST00000281154.4:c.776G>A	ENSP00000281154.4:p.Arg259Gln	944	259	R/Q	YES	rs139552475,COSV55418592	1	missense_variant	27.1	1.20745e-05	Not tested	0.0036	0.0012	0.0003	0.0002	0.0036	0	0.0008	0.0021	0.0006	3.306e-05	7.3162e-10	0.90126	0.602	1.387	-	yes	NA	NA	NA
GEMINI-918	FSCN3	FSCN3	7	127236046	C	A	104	SNV	REC-chet	NA	3443	stopgain	FSCN3:ENST00000420086.2:exon3:c.C428A:p.S143X	FSCN3:ENST00000265825.5:exon2:c.C830A:p.S277X	7:127236046-127236046	ENSG00000106328	3/7	NA	ENST00000420086.2:c.428C>A	ENSP00000412243.2:p.Ser143Ter	1093	143	S/*	-	rs781357092	1	stop_gained	36	6.87645e-05	Confirmed	0.0003	1.589e-05	0	3.918e-05	0	0	0	1.153e-05	0.0003	0	1.3467e-10	0.72718	0.506	1.067	-	yes	NA	NA	NA
GEMINI-918	FSCN3	FSCN3	7	127239489	G	A	33	SNV	REC-chet	NA	3443	nonsynonymous SNV	FSCN3:ENST00000420086.2:exon6:c.G773A:p.R258Q	FSCN3:ENST00000265825.5:exon5:c.G1175A:p.R392Q	7:127239489-127239489	ENSG00000106328	6/7	NA	ENST00000420086.2:c.773G>A	ENSP00000412243.2:p.Arg258Gln	1438	258	R/Q	-	rs202131198	1	missense_variant	24.3	6.87645e-05	Not tested	0.0017	0.0002	6.536e-05	0.0003	0	0.0017	0	0.0001	0.0002	0	1.3467e-10	0.72718	0.506	1.067	-	yes	NA	NA	NA
GEMINI-918	YY2	YY2	X	21875617	A	T	22	SNV	X-linked-hem	NA	NA	stopgain	YY2:ENST00000429584.2:exon1:c.A1015T:p.K339X	NA	X:21875617-21875617	ENSG00000230797	1/1	NA	ENST00000429584.2:c.1015A>T	ENSP00000389381.2:p.Lys339Ter	1513	339	K/*	YES	-	1	stop_gained	35	4.30623e-05	Confirmed	NA	NA	NA	NA	NA	NA	NA	NA	NA	NA	0.40781	0.1953	0.068	0.925	-	yes	NA	NA	NA
GEMINI-930	MAGEA3	MAGEA3	X	151935980	G	A	19	SNV	X-linked-hem	NA	NA	stopgain	MAGEA3:ENST00000393902.3:exon3:c.C187T:p.Q63X	MAGEA3:ENST00000370278.3:exon3:c.C187T:p.Q63X	X:151935980-151935980	ENSG00000221867	3/3	NA	ENST00000393902.3:c.187C>T	ENSP00000377480.3:p.Gln63Ter	755	63	Q/*	YES	-	-1	stop_gained	25.6	3.85374e-05	Not tested	NA	NA	NA	NA	NA	NA	NA	NA	NA	NA	NA	NA	NA	NA	yes	yes	NA	NA	NA
GEMINI-340	PNLDC1	PNLDC1	6	160240107	C	T	19	SNV	REC-hom	NA	NA	stopgain	PNLDC1:ENST00000610273.1:exon17:c.C1354T:p.R452X	PNLDC1:ENST00000392167.3:exon17:c.C1387T:p.R463X	6:160240107-160240107	ENSG00000146453	17/19	NA	ENST00000610273.1:c.1354C>T	ENSP00000476448.1:p.Arg452Ter	1525	452	R/*	YES	rs200629089	1	stop_gained	38	6.25865e-07	Confirmed	0.0002	4.873e-05	6.535e-05	0	0	5.798e-05	0	4.476e-05	0	0.0002	2.1216e-14	0.71348	0.525	0.984	yes	yes	NA	NA	NA
GEMINI-340	TTLL2	TTLL2	6	167754419	A	C	62	SNV	REC-hom	NA	NA	nonsynonymous SNV	TTLL2:ENST00000239587.5:exon3:c.A1031C:p.K344T	NA	6:167754419-167754419	ENSG00000120440	3/3	NA	ENST00000239587.5:c.1031A>C	ENSP00000239587.5:p.Lys344Thr	1119	344	K/T	YES	rs146295287	1	missense_variant	23.1	2.16249e-05	Not tested	0.0077	0.0012	6.534e-05	8.933e-05	0.0001	0	0	0.0004	0.0011	0.0077	0.0058508	1.054	0.448	1.872	-	yes	NA	NA	NA
GEMINI-335	MKKS	MKKS	20	10393439	C	A	30	SNV	REC-hom	NA	NA	nonsynonymous SNV	MKKS:ENST00000347364.3:exon3:c.G724T:p.A242S	MKKS:ENST00000399054.2:exon3:c.G724T:p.A242S	20:10393439-10393439	ENSG00000125863	3/6	NA	ENST00000347364.3:c.724G>T	ENSP00000246062.4:p.Ala242Ser	1487	242	A/S	YES	rs74315394,CM001242	-1	missense_variant	29.3	9.49404e-05	Not tested	0.0097	0.0052	0.0012	0.0018	0.0011	5.798e-05	0.0042	0.0097	0.0037	0	2.1265e-09	0.8349	0.558	1.285	-	no	NA	NA	NA
GEMINI-335	AKAP4	AKAP4	X	49955751	T	G	12	SNV	X-linked-hem	NA	NA	nonsynonymous SNV	AKAP4:ENST00000376058.2:exon7:c.A1268C:p.Q423P	AKAP4:ENST00000376056.2:exon6:c.A2390C:p.Q797P,AKAP4:ENST00000358526.2:exon6:c.A2417C:p.Q806P,AKAP4:ENST00000376064.3:exon6:c.A2390C:p.Q797P	X:49955751-49955751	ENSG00000147081	7/7	NA	ENST00000376058.2:c.1268A>C	ENSP00000365226.2:p.Gln423Pro	1419	423	Q/P	-	-	-1	missense_variant	25.3	0.000253328	Confirmed	NA	NA	NA	NA	NA	NA	NA	NA	NA	NA	0.99323	0.051823	0.017	0.246	-	yes	Testicular	Spermiogenesis defect	Multiple morphological abnormalities of the sperm flagella, OMIM:NA (PS258150)
GEMINI-350	CT47B1	CT47B1	X	120007750	0	-	175.7	CNV	X-linked-hem	NA	NA	frameshift insertion	CT47B1:ENST00000371311.3:wholegene	NA	NA	NA	NA	NA	NA	NA	NA	NA	NA	NA	NA	NA	NA	29.1861	0.000123047	Not tested	NA	NA	NA	NA	NA	NA	NA	NA	NA	NA	7.6299e-09	1.7256	0.977	1.953	-	yes	NA	NA	NA
GEMINI-342	ADCK2	ADCK2	7	140373722	CT	-	64	INDEL	REC-chet	trans	158	frameshift deletion	ADCK2:ENST00000476491.1:exon1:c.592_593del:p.L198fs	ADCK2:ENST00000072869.4:exon1:c.592_593del:p.L198fs	7:140373721-140373723	ENSG00000133597	1/8	NA	ENST00000476491.1:c.596_597del	ENSP00000420512.1:p.Ser199PhefsTer2	770-771	198	L/X	-	rs752504827	1	frameshift_variant	29.1	2.06894e-05	Confirmed	0.0023	0.0002	6.539e-05	0.0001	0.0023	0	0	0.0002	0	0	3.6479e-07	0.58825	0.388	0.92	-	no	NA	NA	NA
GEMINI-342	ADCK2	ADCK2	7	140373880	GA	-	56	INDEL	REC-chet	trans	158	frameshift deletion	ADCK2:ENST00000476491.1:exon1:c.750_751del:p.L250fs	ADCK2:ENST00000072869.4:exon1:c.750_751del:p.L250fs	7:140373879-140373881	ENSG00000133597	1/8	NA	ENST00000476491.1:c.755_756del	ENSP00000420512.1:p.Glu252AlafsTer28	928-929	250-251	LR/LX	-	rs565485960	1	frameshift_variant	24.5	2.06894e-05	Confirmed	0.0022	0.0006	6.535e-05	0.0002	0	0	0.0022	0.0006	0.0007	0.0006	3.6479e-07	0.58825	0.388	0.92	-	no	NA	NA	NA
GEMINI-357	TMEM63C	TMEM63C	14	77710753	C	T	35	SNV	REC-hom	NA	NA	nonsynonymous SNV	TMEM63C:ENST00000298351.4:exon16:c.C1403T:p.P468L	NA	14:77710753-77710753	ENSG00000165548	16/24	NA	ENST00000298351.4:c.1403C>T	ENSP00000298351.4:p.Pro468Leu	1547	468	P/L	YES	rs573613212,COSV53605344	1	missense_variant	34	2.14959e-06	Not tested	8.952e-06	4.061e-06	0	0	0	0	0	8.952e-06	0	0	0.24344	0.23467	0.144	0.398	-	no	NA	NA	NA
GEMINI-370	HIF3A	HIF3A	19	46807239	G	A	84	SNV	REC-hom	NA	NA	stopgain	HIF3A:ENST00000472815.1:exon2:c.G50A:p.W17X	HIF3A:ENST00000420102.2:exon1:c.G104A:p.W35X,HIF3A:ENST00000244303.6:exon2:c.G50A:p.W17X,HIF3A:ENST00000600383.1:exon1:c.G50A:p.W17X	19:46807239-46807239	ENSG00000124440	2/12	NA	ENST00000472815.1:c.50G>A	ENSP00000434653.2:p.Trp17Ter	174	17	W/*	-	rs115548009	1	stop_gained	12.61	0.000819104	Confirmed	0.0059	0.0032	0.0008	0.0005	0	0	0.0035	0.0059	0.004	7.145e-05	0.0015428	0.35288	0.217	0.599	yes	no	NA	NA	NA
GEMINI-361	COL11A2	COL11A2	6	33145956	G	A	52	SNV	REC-chet	NA	791	stopgain	COL11A2:ENST00000374708.4:exon19:c.C1567T:p.R523X	COL11A2:ENST00000374714.1:exon20:c.C1747T:p.R583X,COL11A2:ENST00000361917.1:exon18:c.C1504T:p.R502X,COL11A2:ENST00000341947.2:exon21:c.C1825T:p.R609X,COL11A2:ENST00000395197.1:exon20:c.C1645T:p.R549X,COL11A2:ENST00000357486.1:exon20:c.C1762T:p.R588X,COL11A2:ENST00000374712.1:exon19:c.C1582T:p.R528X,COL11A2:ENST00000374713.1:exon19:c.C1684T:p.R562X	6:33145956-33145956	ENSG00000204248	19/64	NA	ENST00000374708.4:c.1567C>T	ENSP00000363840.4:p.Arg523Ter	1826	523	R/*	YES	rs766082539	-1	stop_gained	37	5.55078e-05	Confirmed	NA	NA	NA	NA	NA	NA	NA	NA	NA	NA	0.70197	0.21915	0.159	0.306	-	no	NA	NA	NA
GEMINI-361	COL11A2	COL11A2	6	33146747	G	A	61	SNV	REC-chet	NA	791	nonsynonymous SNV	COL11A2:ENST00000374708.4:exon15:c.C1357T:p.R453W	COL11A2:ENST00000374714.1:exon16:c.C1537T:p.R513W,COL11A2:ENST00000361917.1:exon14:c.C1294T:p.R432W,COL11A2:ENST00000341947.2:exon17:c.C1615T:p.R539W,COL11A2:ENST00000395197.1:exon16:c.C1435T:p.R479W,COL11A2:ENST00000357486.1:exon16:c.C1552T:p.R518W,COL11A2:ENST00000374712.1:exon15:c.C1372T:p.R458W,COL11A2:ENST00000374713.1:exon15:c.C1474T:p.R492W	6:33146747-33146747	ENSG00000204248	15/64	NA	ENST00000374708.4:c.1357C>T	ENSP00000363840.4:p.Arg453Trp	1616	453	R/W	YES	rs145499142,CM056312	-1	missense_variant	34	5.55078e-05	Confirmed	0.002	0.0011	0.0003	0.0007	0	0	0.0013	0.002	0.0005	6.502e-05	0.70197	0.21915	0.159	0.306	-	no	NA	NA	NA
GEMINI-365	CCDC89	CCDC89	11	85396271	C	A	81	SNV	REC-hom	NA	NA	nonsynonymous SNV	CCDC89:ENST00000316398.3:exon1:c.G903T:p.E301D	NA	11:85396271-85396271	ENSG00000179071	1/1	NA	ENST00000316398.3:c.903G>T	ENSP00000320649.3:p.Glu301Asp	1050	301	E/D	YES	rs146974066	-1	missense_variant	23.5	0.000137752	Confirmed	0.0079	0.004	0.0006	0.0026	0.0079	0	0.0041	0.0059	0.0038	0.0013	7.8532e-05	0.6538	0.383	1.179	-	yes	NA	NA	NA
GEMINI-377	C9orf84	SHOC1	9	114500699	CT	-	24	INDEL	REC-hom	NA	NA	frameshift deletion	C9orf84:ENST00000374287.3:exon12:c.1085_1086del:p.E362fs	C9orf84:ENST00000394777.4:exon8:c.968_969del:p.E323fs,C9orf84:ENST00000374283.5:exon12:c.1277_1278del:p.E426fs,C9orf84:ENST00000394779.3:exon8:c.968_969del:p.E323fs,C9orf84:ENST00000318737.4:exon10:c.1085_1086del:p.E362fs	9:114500698-114500700	ENSG00000165181	12/28	NA	ENST00000374287.3:c.1085_1086del	ENSP00000363405.3:p.Glu362ValfsTer25	1346-1347	362	E/X	YES	-	-1	frameshift_variant	24.2	7.28706e-06	Confirmed	NA	NA	NA	NA	NA	NA	NA	NA	NA	NA	3.7079e-22	0.65994	0.519	0.846	yes	yes	NA	NA	NA
GEMINI-400	ZSWIM2	ZSWIM2	2	187713754	C	T	71	SNV	REC-hom	NA	NA	nonsynonymous SNV	ZSWIM2:ENST00000295131.2:exon1:c.G104A:p.R35Q	NA	2:187713754-187713754	ENSG00000163012	1/9	NA	ENST00000295131.2:c.104G>A	ENSP00000295131.2:p.Arg35Gln	144	35	R/Q	YES	COSV54576145	-1	missense_variant	23.4	9.48013e-06	Not tested	NA	NA	NA	NA	NA	NA	NA	NA	NA	NA	3.8377e-15	0.88645	0.641	1.247	-	yes	NA	NA	NA
GEMINI-400	SPATA31D1	SPATA31D1	9	84609520	A	G	15	SNV	REC-hom	NA	NA	nonsynonymous SNV	SPATA31D1:ENST00000344803.2:exon4:c.A4135G:p.S1379G	NA	9:84609520-84609520	ENSG00000214929	4/4	NA	ENST00000344803.2:c.4135A>G	ENSP00000341988.2:p.Ser1379Gly	4182	1379	S/G	YES	rs1452081979	1	missense_variant	12.15	0.000449063	Confirmed	NA	NA	NA	NA	NA	NA	NA	NA	NA	NA	0.0038158	0.73722	0.36	1.604	-	yes	NA	NA	NA
GEMINI-398	LUZP4	LUZP4	X	114541093	AGAG	-	19	INDEL	X-linked-hem	NA	NA	frameshift deletion	LUZP4:ENST00000371920.3:exon4:c.666_669del:p.S222fs	LUZP4:ENST00000451986.2:exon3:c.420_423del:p.S140fs	X:114541092-114541096	ENSG00000102021	4/4	NA	ENST00000371920.3:c.669_672del	ENSP00000360988.3:p.Glu223AspfsTer23	673-676	222-223	SE/X	YES	rs781961059	1	frameshift_variant	23.4	0.000375177	Confirmed	0.0002	3.918e-05	0	0	0	0	0	4.998e-05	0	0.0002	0.0013873	1.0596	0.501	1.857	-	yes	NA	NA	NA
GEMINI-408	CCDC38	CCDC38	12	96266040	G	A	24	SNV	REC-hom	NA	NA	nonsynonymous SNV	CCDC38:ENST00000344280.3:exon14:c.C1477T:p.R493W	NA	12:96266040-96266040	ENSG00000165972	14/16	NA	ENST00000344280.3:c.1477C>T	ENSP00000345470.3:p.Arg493Trp	2035	493	R/W	YES	rs142050445	-1	missense_variant	27.3	2.42878e-06	Not tested	0.0007	0.0001	6.535e-05	0	0	0	0	5.38e-05	0	0.0007	1.8346e-13	0.75593	0.546	1.063	-	yes	NA	NA	NA
GEMINI-414	TFDP3	TFDP3	X	132351233	C	T	28	SNV	X-linked-hem	NA	NA	stopgain	TFDP3:ENST00000310125.4:exon1:c.G1055A:p.W352X	NA	X:132351233-132351233	ENSG00000183434	1/1	NA	ENST00000310125.4:c.1055G>A	ENSP00000385461.1:p.Trp352Ter	1144	352	W/*	YES	rs775789413,COSV59538363	-1	stop_gained	25.6	4.4304e-05	Confirmed	2.495e-05	1.119e-05	0	0	0	0	0	2.495e-05	0	0	NA	NA	NA	NA	-	yes	NA	NA	NA
GEMINI-588	ZIC5	ZIC5	13	100623493	T	A	76	SNV	REC-hom	NA	NA	nonsynonymous SNV	ZIC5:ENST00000267294.4:exon1:c.A437T:p.Q146L	NA	13:100623493-100623493	ENSG00000139800	1/2	NA	ENST00000267294.4:c.437A>T	ENSP00000267294.3:p.Gln146Leu	671	146	Q/L	YES	rs774220389	-1	missense_variant	12.59	2.28593e-05	Not tested	0.0025	0.0013	0	0	0	0	0	0.0025	0	0	0.76534	0.10941	0.038	0.519	-	no	NA	NA	NA
GEMINI-592	RNF17	RNF17	13	25406021	T	C	11	SNV	REC-hom	NA	NA	nonsynonymous SNV	RNF17:ENST00000255324.5:exon18:c.T2387C:p.I796T	RNF17:ENST00000381921.1:exon18:c.T2387C:p.I796T	13:25406021-25406021	ENSG00000132972	18/36	NA	ENST00000255324.5:c.2387T>C	ENSP00000255324.5:p.Ile796Thr	2439	796	I/T	YES	COSV55042433	1	missense_variant	25	4.67247e-06	Confirmed	NA	NA	NA	NA	NA	NA	NA	NA	NA	NA	1	0.03429	0.015	0.089	-	yes	NA	NA	NA
GEMINI-593	SESN3	SESN3	11	94908685	G	A	36	SNV	REC-hom	NA	NA	nonsynonymous SNV	SESN3:ENST00000536441.1:exon9:c.C1369T:p.R457W	SESN3:ENST00000278499.2:exon8:c.C952T:p.R318W	11:94908685-94908685	ENSG00000149212	9/10	NA	ENST00000536441.1:c.1369C>T	ENSP00000441927.1:p.Arg457Trp	1706	457	R/W	YES	rs764427282,COSV53584882	-1	missense_variant	32	1.09091e-06	Not tested	5.799e-05	8.132e-06	0	0	0	5.799e-05	0	8.97e-06	0	0	0.68496	0.19475	0.101	0.409	-	no	NA	NA	NA
GEMINI-593	RSPH1	RSPH1	21	43896152	C	T	41	SNV	REC-hom	NA	NA	nonsynonymous SNV	RSPH1:ENST00000398352.3:exon7:c.G619A:p.G207R	RSPH1:ENST00000291536.3:exon8:c.G733A:p.G245R	21:43896152-43896152	ENSG00000160188	7/8	NA	ENST00000398352.3:c.619G>A	ENSP00000381395.3:p.Gly207Arg	619	207	G/R	-	rs151158140	-1	missense_variant	23.5	0.000148921	Not tested	0.006	0.0039	0.0016	0.0054	0	0	0.0023	0.006	0.0042	6.498e-05	2.054e-06	0.60809	0.389	0.985	-	yes	Testicular	Spermiogenesis defect	Primary ciliary dyskinesia, OMIM:615481
GEMINI-594	GOLGA6A	GOLGA6A	15	74367238	G	C	51	SNV	REC-hom	NA	NA	nonsynonymous SNV	GOLGA6A:ENST00000290438.3:exon11:c.C952G:p.L318V	NA	15:74367238-74367238	ENSG00000159289	11/18	NA	ENST00000290438.3:c.952C>G	ENSP00000290438.3:p.Leu318Val	993	318	L/V	YES	rs1363567718	-1	missense_variant	17.15	2.02745e-05	Not tested	0.0077	0.0006	0.0077	9.395e-05	0	0	0	0	0	0	1.61e-05	0.84201	0.493	1.504	-	yes	NA	NA	NA
GEMINI-596	ABHD16A	ABHD16A	6	31654994	G	A	23	SNV	REC-chet	NA	9754	nonsynonymous SNV	ABHD16A:ENST00000395952.3:exon20:c.C1672T:p.L558F	ABHD16A:ENST00000375842.4:exon20:c.C1015T:p.L339F,ABHD16A:ENST00000440843.2:exon18:c.C1573T:p.L525F	6:31654994-31654994	ENSG00000204427	20/20	NA	ENST00000395952.3:c.1672C>T	ENSP00000379282.3:p.Leu558Phe	1835	558	L/F	YES	rs925717300	-1	missense_variant	28.4	5.79278e-06	Not tested	NA	NA	NA	NA	NA	NA	NA	NA	NA	NA	0.47336	0.21978	0.131	0.384	-	no	NA	NA	NA
GEMINI-596	ABHD16A	ABHD16A	6	31664748	G	A	26	SNV	REC-chet	NA	9754	nonsynonymous SNV	ABHD16A:ENST00000395952.3:exon5:c.C406T:p.R136W	ABHD16A:ENST00000440843.2:exon3:c.C307T:p.R103W	6:31664748-31664748	ENSG00000204427	5/20	NA	ENST00000395952.3:c.406C>T	ENSP00000379282.3:p.Arg136Trp	569	136	R/W	YES	rs145269002	-1	missense_variant	32	5.79278e-06	Not tested	0.0004	0.0002	0	0.0001	0.0001	5.838e-05	0	0.0004	0.0004	9.819e-05	0.47336	0.21978	0.131	0.384	-	no	NA	NA	NA
GEMINI-604	SIRT1	SIRT1	10	69644769	C	A	242	SNV	REC-chet	trans	51	nonsynonymous SNV	SIRT1:ENST00000212015.6:exon1:c.C290A:p.A97E	NA	10:69644769-69644769	ENSG00000096717	1/9	NA	ENST00000212015.6:c.290C>A	ENSP00000212015.6:p.Ala97Glu	343	97	A/E	YES	rs550317521	1	missense_variant	12.54	0.000746539	Not tested	0.0072	0.0005	0	0.0017	0.0037	0	0	0.0003	0.0072	0	0.087326	0.26777	0.151	0.503	-	yes	NA	NA	NA
GEMINI-604	SIRT1	SIRT1	10	69644820	C	A	264	SNV	REC-chet	trans	51	nonsynonymous SNV	SIRT1:ENST00000212015.6:exon1:c.C341A:p.P114Q	NA	10:69644820-69644820	ENSG00000096717	1/9	NA	ENST00000212015.6:c.341C>A	ENSP00000212015.6:p.Pro114Gln	394	114	P/Q	YES	rs182199697	1	missense_variant	11.32	0.000746539	Not tested	0.0078	0.0037	0.0008	0.0034	0.0055	0	0.002	0.0066	0.0078	0.0004	0.087326	0.26777	0.151	0.503	-	yes	NA	NA	NA
GEMINI-605	USP42	USP42	7	6175526	C	T	17	SNV	REC-hom	NA	NA	nonsynonymous SNV	USP42:ENST00000306177.5:exon4:c.C497T:p.A166V	NA	7:6175526-6175526	ENSG00000106346	4/18	NA	ENST00000306177.5:c.497C>T	ENSP00000301962.5:p.Ala166Val	655	166	A/V	YES	rs61757573	1	missense_variant	24.6	3.73121e-05	Confirmed	0.0048	0.003	0.0009	0.0023	0.0006	0	0.0007	0.0048	0.0024	0.0022	1	0.04234	0.016	0.133	-	yes	NA	NA	NA
GEMINI-607	VCX	VCX	X	6968337	0	-	1.44	CNV	X-linked-hem	NA	NA	frameshift deletion	VCX:ENST00000381059.3:wholegene	PNPLA4:ENST00000444736.1:wholegene,STS:ENST00000217961.4:wholegene,HDHD1:ENST00000424830.2:wholegene,PNPLA4:ENST00000381042.4:wholegene,HDHD1:ENST00000381077.5:wholegene,VCX2:ENST00000317103.4:exon3:c.103_504del:p.T35fs,HDHD1:ENST00000412827.2:wholegene,VCX:ENST00000341408.4:wholegene,PNPLA4:ENST00000537427.1:wholegene,HDHD1:ENST00000540122.1:wholegene	NA	NA	NA	NA	NA	NA	NA	NA	NA	NA	NA	NA	NA	31.1357	2.43878e-05	Confirmed	NA	NA	NA	NA	NA	NA	NA	NA	NA	NA	0.34444	0	0	1.821	-	yes	NA	NA	NA
GEMINI-607	VCX2	VCX2	X	6968337	0	-	1.44	CNV	X-linked-hem	NA	NA	frameshift deletion	VCX2:ENST00000317103.4:exon3:c.103_504del:p.T35fs	PNPLA4:ENST00000444736.1:wholegene,STS:ENST00000217961.4:wholegene,VCX:ENST00000381059.3:wholegene,HDHD1:ENST00000424830.2:wholegene,PNPLA4:ENST00000381042.4:wholegene,HDHD1:ENST00000381077.5:wholegene,HDHD1:ENST00000412827.2:wholegene,VCX:ENST00000341408.4:wholegene,PNPLA4:ENST00000537427.1:wholegene,HDHD1:ENST00000540122.1:wholegene	NA	NA	NA	NA	NA	NA	NA	NA	NA	NA	NA	NA	NA	26.5804	7.41837e-05	Confirmed	NA	NA	NA	NA	NA	NA	NA	NA	NA	NA	0.058136	5.6758	0.407	1.943	-	yes	NA	NA	NA
GEMINI-608	FNDC7	FNDC7	1	109271473	G	A	68	SNV	REC-hom	NA	NA	nonsynonymous SNV	FNDC7:ENST00000370017.3:exon8:c.G1589A:p.R530Q	FNDC7:ENST00000271311.2:exon7:c.G1592A:p.R531Q	1:109271473-109271473	ENSG00000143107	8/13	NA	ENST00000370017.3:c.1589G>A	ENSP00000359034.3:p.Arg530Gln	1866	530	R/Q	YES	rs766393815	1	missense_variant	14	0.000230546	Not tested	0.0002	3.667e-05	0	5.956e-05	0	0	0	5.412e-05	0.0002	0	1.558e-11	0.67463	0.481	0.963	-	yes	NA	NA	NA
GEMINI-608	MROH9	MROH9	1	170964537	A	T	27	SNV	REC-hom	NA	NA	nonsynonymous SNV	MROH9:ENST00000367758.3:exon13:c.A1202T:p.Q401L	MROH9:ENST00000367759.4:exon13:c.A1202T:p.Q401L	1:170964537-170964537	ENSG00000117501	13/15	NA	ENST00000367758.3:c.1202A>T	ENSP00000356732.3:p.Gln401Leu	1301	401	Q/L	-	rs201544538	1	missense_variant	25.4	1.05322e-05	Not tested	0.0017	0.001	0.0003	0.0005	0.0004	0	0.0008	0.0017	0.0009	0.0003	5.0853e-16	0.72273	0.54	0.98	-	yes	NA	NA	NA
GEMINI-608	FMO2	FMO2	1	171174481	-	A	32	INDEL	REC-hom	NA	NA	frameshift insertion	FMO2:ENST00000441535.1:exon7:c.892dupA:p.I297fs	FMO2:ENST00000209929.7:exon7:c.892dupA:p.I297fs	1:171174481-171174481	ENSG00000094963	7/10	NA	ENST00000441535.1:c.893dup	ENSP00000405905.1:p.Val299GlyfsTer16	1008-1009	297-298	-/X	YES	rs576132694	1	frameshift_variant	34	3.0101e-06	Confirmed	0.001	0.0006	0.0001	0.0005	0	0	0	0.001	0.0005	0.0004	3.143e-07	0.6669	0.433	1.06	-	no	NA	NA	NA
GEMINI-608	ATP2B4	ATP2B4	1	203708710	G	A	42	SNV	REC-hom	NA	NA	nonsynonymous SNV	ATP2B4:ENST00000357681.5:exon21:c.G3346A:p.E1116K	NA	1:203708710-203708710	ENSG00000058668	21/21	NA	ENST00000357681.5:c.3346G>A	ENSP00000350310.5:p.Glu1116Lys	4469	1116	E/K	YES	rs142468420	1	missense_variant	24.6	3.86813e-05	Not tested	0.0006	0.0003	0.0002	0.0004	0.0004	0	0	0.0006	0.0004	0	0.0015112	0.2923	0.197	0.444	-	no	NA	NA	NA
GEMINI-608	SIRT6	SIRT6	19	4179156	G	A	124	SNV	REC-hom	NA	NA	nonsynonymous SNV	SIRT6:ENST00000337491.2:exon3:c.C322T:p.R108C	SIRT6:ENST00000381935.3:exon2:c.C106T:p.R36C,SIRT6:ENST00000305232.6:exon3:c.C322T:p.R108C,SIRT6:ENST00000594279.1:exon3:c.C106T:p.R36C	19:4179156-4179156	ENSG00000077463	3/8	NA	ENST00000337491.2:c.322C>T	ENSP00000337332.1:p.Arg108Cys	387	108	R/C	YES	rs199582071	-1	missense_variant	22.7	5.83292e-06	Not tested	0.0008	0.0001	0	0	0	0.0001	0	1.854e-05	0.0004	0.0008	0.039119	0.33212	0.173	0.698	-	no	NA	NA	NA
GEMINI-614	SSX3	SSX3	X	48211582	G	-	31	INDEL	X-linked-hem	NA	NA	frameshift deletion	SSX3:ENST00000298396.2:exon5:c.283delC:p.Q95fs	SSX3:ENST00000376895.1:exon1:c.19delC:p.Q7fs,SSX3:ENST00000376893.3:exon5:c.283delC:p.Q95fs	X:48211581-48211582	ENSG00000165584	5/8	NA	ENST00000298396.2:c.283del	ENSP00000298396.2:p.Gln95AsnfsTer5	336	95	Q/X	YES	COSV53644704	-1	frameshift_variant,splice_region_variant	21.6	0.000329465	Confirmed	NA	NA	NA	NA	NA	NA	NA	NA	NA	NA	0.009026	0.56104	0.275	1.278	-	yes	NA	NA	NA
GEMINI-620	RNF213	RNF213	17	78291051	G	T	38	SNV	REC-hom	NA	NA	stopgain	RNF213:ENST00000508628.2:exon17:c.G3022T:p.G1008X	RNF213:ENST00000582970.1:exon16:c.G2875T:p.G959X,RNF213:ENST00000319921.4:exon16:c.G2875T:p.G959X,RNF213:ENST00000456466.1:exon16:c.G2875T:p.G959X	17:78291051-78291051	ENSG00000173821	17/69	NA	ENST00000508628.2:c.3022G>T	ENSP00000425956.2:p.Gly1008Ter	3167	1008	G/*	-	rs546643996	1	stop_gained	35	5.63731e-06	Confirmed	0.0015	0.0002	0	0	0	0	0	4.573e-05	0.0004	0.0015	4.9078e-55	0.56562	0.489	0.656	-	no	NA	NA	NA
GEMINI-620	SPIDR	SPIDR	8	48625248	C	T	58	SNV	REC-hom	NA	NA	stopgain	SPIDR:ENST00000517693.1:exon8:c.C427T:p.Q143X	SPIDR:ENST00000297423.4:exon15:c.C2002T:p.Q668X,SPIDR:ENST00000518074.1:exon15:c.C1822T:p.Q608X,SPIDR:ENST00000541342.1:exon14:c.C1792T:p.Q598X	8:48625248-48625248	ENSG00000164808	8/13	NA	ENST00000517693.1:c.427C>T	ENSP00000427889.1:p.Gln143Ter	641	143	Q/*	-	rs778343717	1	stop_gained	42	4.32144e-08	Confirmed	3.583e-05	1.625e-05	0	0	0	0	0	3.583e-05	0	0	2.3847e-17	0.7999	0.597	1.085	yes	no	NA	NA	NA
GEMINI-622	DPEP3	DPEP3	16	68011576	C	T	52	SNV	REC-chet	NA	904	nonsynonymous SNV	DPEP3:ENST00000268793.4:exon6:c.G988A:p.D330N	NA	16:68011576-68011576	ENSG00000141096	6/10	NA	ENST00000268793.4:c.988G>A	ENSP00000268793.4:p.Asp330Asn	1362	330	D/N	YES	rs113700215	-1	missense_variant	31	0.000725853	Not tested	0.0096	0.006	0.0015	0.0041	0.0071	0	0.0056	0.0096	0.0074	0.0005	5.2742e-10	0.84028	0.568	1.276	-	yes	NA	NA	NA
GEMINI-622	DPEP3	DPEP3	16	68012480	C	T	67	SNV	REC-chet	NA	904	nonsynonymous SNV	DPEP3:ENST00000268793.4:exon3:c.G539A:p.R180H	NA	16:68012480-68012480	ENSG00000141096	3/10	NA	ENST00000268793.4:c.539G>A	ENSP00000268793.4:p.Arg180His	913	180	R/H	YES	rs150674946	-1	missense_variant	25.6	0.000725853	Not tested	0.0027	0.0017	0.001	0.0016	0.0019	0	0.0009	0.0027	0.0024	0.0003	5.2742e-10	0.84028	0.568	1.276	-	yes	NA	NA	NA
GEMINI-631	TTLL9	TTLL9	20	30497690	C	T	54	SNV	REC-chet	NA	29376	nonsynonymous SNV	TTLL9:ENST00000535842.1:exon6:c.C469T:p.R157C	TTLL9:ENST00000375938.4:exon6:c.C469T:p.R157C,TTLL9:ENST00000375934.4:exon5:c.C415T:p.R139C,TTLL9:ENST00000375922.4:exon4:c.C319T:p.R107C,TTLL9:ENST00000310998.4:exon6:c.C319T:p.R107C,TTLL9:ENST00000375921.2:exon6:c.C319T:p.R107C	20:30497690-30497690	ENSG00000131044	6/15	NA	ENST00000535842.1:c.469C>T	ENSP00000442515.1:p.Arg157Cys	722	157	R/C	-	rs765491899,COSV60590092	1	missense_variant	34	8.89328e-05	Not tested	0.0001	3.249e-05	0	0.0001	0	0	0	2.686e-05	0	3.249e-05	3.1982e-18	0.93721	0.693	1.285	-	yes	NA	NA	NA
GEMINI-631	TTLL9	TTLL9	20	30527066	C	G	82	SNV	REC-chet	NA	29376	nonsynonymous SNV	TTLL9:ENST00000535842.1:exon14:c.C1240G:p.L414V	TTLL9:ENST00000375938.4:exon14:c.C1240G:p.L414V	20:30527066-30527066	ENSG00000131044	14/15	NA	ENST00000535842.1:c.1240C>G	ENSP00000442515.1:p.Leu414Val	1493	414	L/V	-	rs753573417	1	missense_variant	24.9	8.89328e-05	Not tested	2.983e-05	1.63e-05	0	2.983e-05	0	0	0	2.693e-05	0	0	3.1982e-18	0.93721	0.693	1.285	-	yes	NA	NA	NA
GEMINI-426	NEK10	NEK10	3	27233590	G	A	32	SNV	REC-chet	NA	109671	nonsynonymous SNV	NEK10:ENST00000357467.2:exon8:c.C626T:p.T209I	NEK10:ENST00000383771.4:exon5:c.C371T:p.T124I,NEK10:ENST00000429845.2:exon27:c.C2435T:p.T812I,NEK10:ENST00000383770.3:exon5:c.C371T:p.T124I,NEK10:ENST00000295720.6:exon5:c.C371T:p.T124I	3:27233590-27233590	ENSG00000163491	8/13	NA	ENST00000357467.2:c.626C>T	ENSP00000350059.2:p.Thr209Ile	829	209	T/I	-	rs749857627	-1	missense_variant	27.2	0.000738713	Not tested	0.0001	1.641e-05	0	0	0	0	0	0	0	0.0001	7.6572e-10	0.51843	0.369	0.74	-	yes	NA	NA	NA
GEMINI-426	NEK10	NEK10	3	27343261	C	T	13	SNV	REC-chet	NA	109671	nonsynonymous SNV	NEK10:ENST00000341435.5:exon14:c.G1094A:p.R365Q	NEK10:ENST00000429845.2:exon14:c.G1094A:p.R365Q	3:27343261-27343261	ENSG00000163491	14/25	NA	ENST00000341435.5:c.1094G>A	ENSP00000343847.5:p.Arg365Gln	1368	365	R/Q	YES	rs75891446	-1	missense_variant	25.2	0.000738713	Not tested	0.0095	0.0059	0.001	0.0045	0.0095	0.0002	0.0068	0.0094	0.0071	8.437e-05	7.6572e-10	0.51843	0.369	0.74	-	yes	NA	NA	NA
GEMINI-429	TMEM225	TMEM225	11	123756132	T	C	17	SNV	REC-hom	NA	NA	nonsynonymous SNV	TMEM225:ENST00000375026.2:exon1:c.A1G:p.M1V	NA	11:123756132-123756132	ENSG00000204300	1/4	NA	ENST00000375026.2:c.1A>G	ENSP00000364166.2:p.Met1?	218	1	M/V	YES	rs115828609	-1	start_lost	7.607	8.92971e-05	Confirmed	0.0088	0.0055	0.0016	0.0047	0.006	0	0.0031	0.0088	0.0065	0.0005	0.0016225	0.68207	0.355	1.419	-	yes	NA	NA	NA
GEMINI-434	OLAH	OLAH	10	15103722	G	A	51	SNV	REC-hom	NA	NA	splicing	ENST00000378228.3:exon4:c.164-1G>A	ENST00000378217.3:exon5:c.323-1G>A	10:15103722-15103722	ENSG00000152463	NA	3/7	ENST00000378228.3:c.164-1G>A	-	-	-	-	-	rs1445732857	1	splice_acceptor_variant	18.03	8.23314e-05	Confirmed	NA	NA	NA	NA	NA	NA	NA	NA	NA	NA	4.5721e-10	1.0472	0.69	1.62	-	yes	NA	NA	NA
GEMINI-441	PROK2	PROK2	3	71821952	G	A	30	SNV	REC-chet	NA	8766	nonsynonymous SNV	PROK2:ENST00000353065.3:exon3:c.C250T:p.H84Y	PROK2:ENST00000295619.3:exon4:c.C313T:p.H105Y	3:71821952-71821952	ENSG00000163421	3/3	NA	ENST00000353065.3:c.250C>T	ENSP00000295618.3:p.His84Tyr	404	84	H/Y	-	rs201632855	-1	missense_variant	31	2.41193e-06	Confirmed	0.0001	1.219e-05	0	0	0	0	0.0001	0	0	0	0.013828	0.69283	0.312	1.645	-	no	Pre-testicular	Abnormal hypothalamus development and function	Kallmann syndrome, OMIM:610628
GEMINI-441	PROK2	PROK2	3	71830718	C	T	26	SNV	REC-chet	NA	8766	nonsynonymous SNV	PROK2:ENST00000353065.3:exon2:c.G122A:p.G41D	PROK2:ENST00000295619.3:exon2:c.G122A:p.G41D	3:71830718-71830718	ENSG00000163421	2/3	NA	ENST00000353065.3:c.122G>A	ENSP00000295618.3:p.Gly41Asp	276	41	G/D	-	rs200922174,CM119289	-1	missense_variant	28.9	2.41193e-06	Confirmed	0.0013	0.0002	6.534e-05	0	0	0	0.0013	0.0001	0.0004	0	0.013828	0.69283	0.312	1.645	-	no	Pre-testicular	Abnormal hypothalamus development and function	Kallmann syndrome, OMIM:610628
GEMINI-445	PACRG	PACRG	6	163510306	G	A	33	SNV	REC-chet	NA	225639	nonsynonymous SNV	PACRG:ENST00000366889.2:exon5:c.G479A:p.R160Q	PACRG:ENST00000337019.3:exon5:c.G479A:p.R160Q,PACRG:ENST00000366888.2:exon4:c.G479A:p.R160Q	6:163510306-163510306	ENSG00000112530	5/6	NA	ENST00000366889.2:c.479G>A	ENSP00000355855.2:p.Arg160Gln	703	160	R/Q	-	rs762458343,COSV61299731	1	missense_variant	35	0.000113693	Confirmed	8.983e-05	2.848e-05	0	0	0	5.804e-05	8.983e-05	2.691e-05	0	3.256e-05	2.4288e-07	0.76792	0.491	1.244	-	yes	NA	NA	NA
GEMINI-445	PACRG	PACRG	6	163735945	C	T	41	SNV	REC-chet	NA	225639	nonsynonymous SNV	PACRG:ENST00000366889.2:exon6:c.C700T:p.R234C	PACRG:ENST00000337019.3:exon7:c.C817T:p.R273C,PACRG:ENST00000366888.2:exon5:c.C700T:p.R234C	6:163735945-163735945	ENSG00000112530	6/6	NA	ENST00000366889.2:c.700C>T	ENSP00000355855.2:p.Arg234Cys	924	234	R/C	-	rs34421506	1	missense_variant	32	0.000113693	Confirmed	0.005	0.0032	0.001	0.0017	0.0047	0.002	0.0005	0.005	0.0042	0.0011	2.4288e-07	0.76792	0.491	1.244	-	yes	NA	NA	NA
GEMINI-449	ZFY	ZFY	Y	2847099	A	T	20	SNV	Y-linked-hem	NA	NA	stopgain	ZFY:ENST00000155093.3:exon8:c.A1471T:p.K491X	ZFY:ENST00000449237.1:exon6:c.A1240T:p.K414X,ZFY:ENST00000383052.1:exon8:c.A1471T:p.K491X,ZFY:ENST00000431102.1:exon7:c.A898T:p.K300X	Y:2847099-2847099	ENSG00000067646	8/8	NA	ENST00000155093.3:c.1471A>T	ENSP00000155093.3:p.Lys491Ter	1792	491	K/*	YES	-	1	stop_gained	38	2.18294e-05	Confirmed	NA	NA	NA	NA	NA	NA	NA	NA	NA	NA	0.69359	0.12231	0.042	0.58	-	no	NA	NA	NA
GEMINI-457	SYPL1	SYPL1	7	105738195	G	A	55	SNV	REC-chet	NA	1505	nonsynonymous SNV	SYPL1:ENST00000011473.2:exon4:c.C397T:p.L133F	SYPL1:ENST00000455385.2:exon3:c.C343T:p.L115F,SYPL1:ENST00000470347.1:exon3:c.C343T:p.L115F	7:105738195-105738195	ENSG00000008282	4/6	NA	ENST00000011473.2:c.397C>T	ENSP00000011473.2:p.Leu133Phe	444	133	L/F	YES	rs201681435	-1	missense_variant	29.3	3.28692e-06	Confirmed	0.0013	0.0002	0	0	0.0002	0.0001	0.0013	8.074e-05	0.0002	0	0.046723	0.35756	0.175	0.818	-	no	NA	NA	NA
GEMINI-457	SYPL1	SYPL1	7	105739700	C	T	29	SNV	REC-chet	NA	1505	nonsynonymous SNV	SYPL1:ENST00000011473.2:exon3:c.G152A:p.C51Y	SYPL1:ENST00000455385.2:exon2:c.G98A:p.C33Y,SYPL1:ENST00000470347.1:exon2:c.G98A:p.C33Y	7:105739700-105739700	ENSG00000008282	3/6	NA	ENST00000011473.2:c.152G>A	ENSP00000011473.2:p.Cys51Tyr	199	51	C/Y	YES	rs141399410,COSV50579009	-1	missense_variant	28.8	3.28692e-06	Confirmed	0.0064	0.001	0	0.0002	0	0	0.0064	0.0007	0.0011	0	0.046723	0.35756	0.175	0.818	-	no	NA	NA	NA
GEMINI-463	RTBDN	RTBDN	19	12939525	C	T	41	SNV	REC-chet	trans	52	nonsynonymous SNV	RTBDN:ENST00000458671.2:exon4:c.G311A:p.R104Q	RTBDN:ENST00000322912.5:exon5:c.G407A:p.R136Q,RTBDN:ENST00000592204.1:exon4:c.G341A:p.R114Q,RTBDN:ENST00000589272.1:exon5:c.G407A:p.R136Q,RTBDN:ENST00000393233.2:exon5:c.G187A:p.G63S	19:12939525-12939525	ENSG00000132026	4/6	NA	ENST00000458671.2:c.311G>A	ENSP00000416375.1:p.Arg104Gln	464	104	R/Q	-	rs147174126	-1	missense_variant	14.17	0.000462912	Not tested	0.0063	0.0015	0.0002	0.0012	0.0063	0	0.0002	0.0015	0.0027	0.0021	3.0152e-10	1.0855	0.715	1.669	-	no	NA	NA	NA
GEMINI-463	RTBDN	RTBDN	19	12939577	C	T	43	SNV	REC-chet	trans	52	nonsynonymous SNV	RTBDN:ENST00000458671.2:exon4:c.G259A:p.E87K	RTBDN:ENST00000322912.5:exon5:c.G355A:p.E119K,RTBDN:ENST00000592204.1:exon4:c.G289A:p.E97K,RTBDN:ENST00000589272.1:exon5:c.G355A:p.E119K	19:12939577-12939577	ENSG00000132026	4/6	NA	ENST00000458671.2:c.259G>A	ENSP00000416375.1:p.Glu87Lys	412	87	E/K	-	rs140282871	-1	missense_variant	14.19	0.000462912	Not tested	0.0061	0.0009	0	0	0	5.798e-05	0.0061	0.0006	0.0026	3.249e-05	3.0152e-10	1.0855	0.715	1.669	-	no	NA	NA	NA
GEMINI-464	DCAF12L1	DCAF12L1	X	125686185	AA	-	101	INDEL	X-linked-hem	NA	NA	frameshift deletion	DCAF12L1:ENST00000371126.1:exon1:c.406_407del:p.L136fs	NA	X:125686184-125686186	ENSG00000198889	1/2	NA	ENST00000371126.1:c.406_407del	ENSP00000360167.1:p.Leu136AlafsTer4	649-650	136	L/X	YES	-	-1	frameshift_variant	22.5	0.000929814	Confirmed	NA	NA	NA	NA	NA	NA	NA	NA	NA	NA	0.95405	0	0	0.309	yes	yes	NA	NA	NA
GEMINI-468	PMP22	PMP22	17	15134364	G	A	71	SNV	REC-hom	NA	NA	nonsynonymous SNV	PMP22:ENST00000395938.2:exon5:c.C353T:p.T118M	PMP22:ENST00000312280.3:exon5:c.C353T:p.T118M	17:15134364-15134364	ENSG00000109099	5/5	NA	ENST00000395938.2:c.353C>T	ENSP00000379269.2:p.Thr118Met	548	118	T/M	YES	rs104894619,CM930595	-1	missense_variant	28.8	4.41317e-05	Not tested	0.0065	0.004	0.0009	0.0005	0.005	0.0002	0.0056	0.0065	0.0036	0.0013	0.90958	0	0	0.386	-	no	NA	NA	NA
GEMINI-474	XKR3	XKR3	22	17265194	G	A	49	SNV	REC-chet	NA	15687	nonsynonymous SNV	XKR3:ENST00000331428.5:exon4:c.C695T:p.P232L	NA	22:17265194-17265194	ENSG00000172967	4/4	NA	ENST00000331428.5:c.695C>T	ENSP00000331704.5:p.Pro232Leu	798	232	P/L	YES	rs9605146,CM1413688	-1	missense_variant	18.54	1.82697e-05	Confirmed	NA	NA	NA	NA	NA	NA	NA	NA	NA	NA	0.078713	0.36002	0.163	0.93	-	yes	NA	NA	NA
GEMINI-474	XKR3	XKR3	22	17280881	C	A	26	SNV	REC-chet	NA	15687	nonsynonymous SNV	XKR3:ENST00000331428.5:exon3:c.G369T:p.W123C	NA	22:17280881-17280881	ENSG00000172967	3/4	NA	ENST00000331428.5:c.369G>T	ENSP00000331704.5:p.Trp123Cys	472	123	W/C	YES	rs775600496	-1	missense_variant	7.375	1.82697e-05	Confirmed	0.0002	1.627e-05	0	0	0	0	0	2.692e-05	0.0002	0	0.078713	0.36002	0.163	0.93	-	yes	NA	NA	NA
GEMINI-14	CCDC40	CCDC40	17	78022555	G	C	61	SNV	REC-chet	NA	39262	nonsynonymous SNV	CCDC40:ENST00000269318.5:exon5:c.G850C:p.D284H	CCDC40:ENST00000374877.3:exon5:c.G850C:p.D284H,CCDC40:ENST00000374876.4:exon5:c.G850C:p.D284H,CCDC40:ENST00000397545.4:exon5:c.G850C:p.D284H	17:78022555-78022555	ENSG00000141519	5/11	NA	ENST00000269318.5:c.850G>C	ENSP00000269318.5:p.Asp284His	861	284	D/H	-	rs201042940	1	missense_variant	26.3	0.00020609	Not tested	0.0094	0.0028	0.0003	0.001	0.0054	0	4.792e-05	0.0026	0.0038	0.0094	3.8155e-17	0.63767	0.486	0.845	-	yes	Testicular	Spermiogenesis defect	Primary ciliary dyskinesia, OMIM:613808
GEMINI-14	CCDC40	CCDC40	17	78061817	A	G	33	SNV	REC-chet	NA	39262	nonsynonymous SNV	CCDC40:ENST00000374877.3:exon16:c.A2627G:p.E876G	CCDC40:ENST00000397545.4:exon16:c.A2627G:p.E876G	17:78061817-78061817	ENSG00000141519	16/18	NA	ENST00000374877.3:c.2627A>G	ENSP00000364011.3:p.Glu876Gly	2654	876	E/G	-	rs779799111	1	missense_variant	28.5	0.00020609	Not tested	1.792e-05	8.126e-06	0	0	0	0	0	1.792e-05	0	0	3.8155e-17	0.63767	0.486	0.845	-	yes	Testicular	Spermiogenesis defect	Primary ciliary dyskinesia, OMIM:613808
GEMINI-15	FSIP2	FSIP2	2	186672815	T	A	51	SNV	REC-hom	NA	NA	stopgain	FSIP2:ENST00000343098.5:exon17:c.T19049A:p.L6350X	FSIP2:ENST00000424728.1:exon17:c.T18782A:p.L6261X	2:186672815-186672815	ENSG00000188738	17/23	NA	ENST00000343098.5:c.19049T>A	ENSP00000344403.5:p.Leu6350Ter	19049	6350	L/*	YES	-	1	stop_gained	51	5.30439e-07	Confirmed	NA	NA	NA	NA	NA	NA	NA	NA	NA	NA	4.6257e-28	0.42538	0.355	0.512	-	yes	Testicular	Spermiogenesis defect	Multiple morphological abnormalities of the sperm flagella, OMIM:618153
GEMINI-36	MDH1B	MDH1B	2	207611034	G	A	31	SNV	REC-chet	NA	2875	stopgain	MDH1B:ENST00000392214.2:exon6:c.C694T:p.R232X	MDH1B:ENST00000454776.2:exon8:c.C1333T:p.R445X,MDH1B:ENST00000449792.1:exon7:c.C1039T:p.R347X,MDH1B:ENST00000374412.3:exon8:c.C1333T:p.R445X	2:207611034-207611034	ENSG00000138400	6/8	NA	ENST00000392214.2:c.694C>T	ENSP00000376049.2:p.Arg232Ter	970	232	R/*	-	rs139683056	-1	stop_gained	35	1.08769e-05	Confirmed	0.0001	5.706e-05	0	0	0	0	0	0.0001	0	3.266e-05	6.8732e-14	0.83109	0.597	1.177	-	yes	NA	NA	NA
GEMINI-36	MDH1B	MDH1B	2	207613909	T	C	23	SNV	REC-chet	NA	2875	splicing	ENST00000374412.3:exon7:c.1053-2A>G	ENST00000449792.1:exon6:c.759-2A>G,ENST00000454776.2:exon7:c.1053-2A>G,ENST00000392214.2:exon5:c.414-2A>G	2:207613909-207613909	ENSG00000138400	NA	6/11	ENST00000374412.3:c.1053-2A>G	-	-	-	-	YES	rs138144990	-1	splice_acceptor_variant	24.2	1.08769e-05	Confirmed	6.294e-05	2.852e-05	0	0	0	0	0	6.294e-05	0	0	6.8732e-14	0.83109	0.597	1.177	-	yes	NA	NA	NA
GEMINI-38	SYCP1	SYCP1	1	115403368	C	T	63	SNV	REC-chet	NA	124092	nonsynonymous SNV	SYCP1:ENST00000369518.1:exon8:c.C536T:p.T179I	SYCP1:ENST00000369522.3:exon8:c.C536T:p.T179I	1:115403368-115403368	ENSG00000198765	8/32	NA	ENST00000369518.1:c.536C>T	ENSP00000358531.1:p.Thr179Ile	709	179	T/I	-	rs150451249	1	missense_variant	25.2	0.00058996	Not tested	0.006	0.0017	0	0.0003	0.0035	0	9.08e-05	0.0016	0.0027	0.006	0.99997	0.1169	0.065	0.22	-	yes	NA	NA	NA
GEMINI-38	SYCP1	SYCP1	1	115527460	T	G	60	SNV	REC-chet	NA	124092	nonsynonymous SNV	SYCP1:ENST00000369518.1:exon30:c.T2674G:p.S892A	SYCP1:ENST00000369522.3:exon30:c.T2674G:p.S892A	1:115527460-115527460	ENSG00000198765	30/32	NA	ENST00000369518.1:c.2674T>G	ENSP00000358531.1:p.Ser892Ala	2847	892	S/A	-	-	1	missense_variant	21.3	0.00058996	Not tested	NA	NA	NA	NA	NA	NA	NA	NA	NA	NA	0.99997	0.1169	0.065	0.22	-	yes	NA	NA	NA
GEMINI-39	ARHGAP28	ARHGAP28	18	6729914	C	G	131	SNV	REC-chet	NA	164974	nonsynonymous SNV	ARHGAP28:ENST00000400091.2:exon1:c.C94G:p.R32G	ARHGAP28:ENST00000383472.4:exon1:c.C94G:p.R32G	18:6729914-6729914	ENSG00000088756	1/17	NA	ENST00000400091.2:c.94C>G	ENSP00000382963.2:p.Arg32Gly	94	32	R/G	-	rs534903406	1	missense_variant	23.2	0.000407002	Not tested	0.0068	0.0013	0	0.0012	0.0068	0	0	0.0009	0.003	0.0005	2.629e-09	0.58337	0.406	0.856	-	yes	NA	NA	NA
GEMINI-39	ARHGAP28	ARHGAP28	18	6894888	A	T	17	SNV	REC-chet	NA	164974	nonsynonymous SNV	ARHGAP28:ENST00000419673.2:exon14:c.A1426T:p.M476L	ARHGAP28:ENST00000418986.1:exon13:c.A1426T:p.M476L,ARHGAP28:ENST00000400091.2:exon15:c.A1903T:p.M635L,ARHGAP28:ENST00000383472.4:exon15:c.A1903T:p.M635L,ARHGAP28:ENST00000532996.1:exon13:c.A1372T:p.M458L,ARHGAP28:ENST00000262227.3:exon15:c.A1747T:p.M583L,ARHGAP28:ENST00000531294.1:exon14:c.A1411T:p.M471L,ARHGAP28:ENST00000314319.3:exon13:c.A1426T:p.M476L	18:6894888-6894888	ENSG00000088756	14/17	NA	ENST00000419673.2:c.1426A>T	ENSP00000392660.2:p.Met476Leu	1643	476	M/L	YES	rs141734364	1	missense_variant,splice_region_variant	13.54	0.000407002	Not tested	0.002	0.0007	6.536e-05	0.0007	0.002	0	0.0001	0.0008	0.0011	0.0011	2.629e-09	0.58337	0.406	0.856	-	yes	NA	NA	NA
GEMINI-47	PPM1J	PPM1J	1	113252841	C	T	87	SNV	REC-chet	NA	797	nonsynonymous SNV	PPM1J:ENST00000359994.4:exon9:c.G844A:p.G282R	PPM1J:ENST00000309276.6:exon10:c.G1462A:p.G488R,PPM1J:ENST00000464951.1:exon11:c.G844A:p.G282R	1:113252841-113252841	ENSG00000155367	9/9	NA	ENST00000359994.4:c.844G>A	ENSP00000353088.4:p.Gly282Arg	844	282	G/R	-	rs41312688	-1	missense_variant	27	0.0002813	Not tested	0.0086	0.0042	0.0014	0.0024	0.0086	0	0.0019	0.0063	0.0068	0.0019	2.2494e-09	0.70009	0.478	1.05	-	yes	NA	NA	NA
GEMINI-47	PPM1J	PPM1J	1	113253638	C	T	45	SNV	REC-chet	NA	797	nonsynonymous SNV	PPM1J:ENST00000359994.4:exon6:c.G484A:p.G162S	PPM1J:ENST00000309276.6:exon7:c.G1102A:p.G368S,PPM1J:ENST00000464951.1:exon8:c.G484A:p.G162S	1:113253638-113253638	ENSG00000155367	6/9	NA	ENST00000359994.4:c.484G>A	ENSP00000353088.4:p.Gly162Ser	484	162	G/S	-	rs145597332	-1	missense_variant	32	0.0002813	Not tested	0.0005	0.0003	0.0002	0.0005	0.0002	0	0	0.0005	0.0004	0	2.2494e-09	0.70009	0.478	1.05	-	yes	NA	NA	NA
GEMINI-49	C16orf96	C16orf96	16	4625931	C	T	62	SNV	REC-hom	NA	NA	nonsynonymous SNV	C16orf96:ENST00000444310.4:exon5:c.C1450T:p.R484C	NA	16:4625931-4625931	ENSG00000205832	5/16	NA	ENST00000444310.4:c.1450C>T	ENSP00000415027.3:p.Arg484Cys	1450	484	R/C	YES	rs185475621	1	missense_variant	24.6	7.56492e-05	Not tested	0.0085	0.0034	0.0012	0.0024	0.0038	0	0.0085	0.0046	0.0037	0.0004	5.5816e-21	0.81478	0.624	1.076	-	yes	NA	NA	NA
GEMINI-50	PLIN2	PLIN2	9	19116463	A	T	74	SNV	REC-chet	NA	4484	nonsynonymous SNV	PLIN2:ENST00000411567.1:exon9:c.T854A:p.V285E	PLIN2:ENST00000276914.2:exon8:c.T1097A:p.V366E	9:19116463-19116463	ENSG00000147872	9/9	NA	ENST00000411567.1:c.854T>A	ENSP00000415270.1:p.Val285Glu	1033	285	V/E	-	-	-1	missense_variant	24.5	0.000135271	Not tested	NA	NA	NA	NA	NA	NA	NA	NA	NA	NA	7.5281e-09	0.83687	0.552	1.308	-	no	NA	NA	NA
GEMINI-50	PLIN2	PLIN2	9	19120947	C	T	85	SNV	REC-chet	NA	4484	nonsynonymous SNV	PLIN2:ENST00000276914.2:exon5:c.G526A:p.V176I	NA	9:19120947-19120947	ENSG00000147872	5/8	NA	ENST00000276914.2:c.526G>A	ENSP00000276914.2:p.Val176Ile	706	176	V/I	YES	rs754853483,COSV52803885	-1	missense_variant	24.8	0.000135271	Not tested	0.0001	2.844e-05	0.0001	5.956e-05	0	0	0	8.959e-06	0	6.497e-05	7.5281e-09	0.83687	0.552	1.308	-	no	NA	NA	NA
GEMINI-51	SBF1	SBF1	22	50893748	C	T	127	SNV	REC-chet	NA	6938	nonsynonymous SNV	SBF1:ENST00000380817.3:exon33:c.G4459A:p.G1487S	SBF1:ENST00000390679.3:exon32:c.G4381A:p.G1461S,SBF1:ENST00000348911.6:exon32:c.G4384A:p.G1462S	22:50893748-50893748	ENSG00000100241	33/41	NA	ENST00000380817.3:c.4459G>A	ENSP00000370196.2:p.Gly1487Ser	4643	1487	G/S	YES	rs1327484324	-1	missense_variant	32	0.00017257	Not tested	NA	NA	NA	NA	NA	NA	NA	NA	NA	NA	0.99933	0.1746	0.117	0.265	-	yes	NA	NA	NA
GEMINI-51	SBF1	SBF1	22	50900686	G	A	134	SNV	REC-chet	NA	6938	nonsynonymous SNV	SBF1:ENST00000380817.3:exon19:c.C2344T:p.R782C	SBF1:ENST00000390679.3:exon19:c.C2344T:p.R782C,SBF1:ENST00000348911.6:exon19:c.C2347T:p.R783C	22:50900686-50900686	ENSG00000100241	19/41	NA	ENST00000380817.3:c.2344C>T	ENSP00000370196.2:p.Arg782Cys	2528	782	R/C	YES	rs368118073	-1	missense_variant	29.8	0.00017257	Not tested	0.0002	8.211e-06	0	0	0	0	0	8.962e-06	0.0002	0	0.99933	0.1746	0.117	0.265	-	yes	NA	NA	NA
GEMINI-53	TDRD12	TDRD12	19	33233691	C	T	40	SNV	REC-hom	NA	NA	stopgain	TDRD12:ENST00000421545.2:exon4:c.C325T:p.R109X	TDRD12:ENST00000444215.2:exon4:c.C325T:p.R109X	19:33233691-33233691	ENSG00000173809	4/13	NA	ENST00000421545.2:c.325C>T	ENSP00000390621.2:p.Arg109Ter	325	109	R/*	YES	rs1255326436	1	stop_gained	38	2.9199e-06	Confirmed	0.0003	1.978e-05	0	0	0	0	5.971e-05	1.712e-05	0.0003	0	2.9169e-13	0.94325	0.663	1.37	-	yes	NA	NA	NA
GEMINI-64	BAZ1A	BAZ1A	14	35231133	C	A	119	SNV	REC-chet	NA	21273	nonsynonymous SNV	BAZ1A:ENST00000382422.2:exon23:c.G4073T:p.R1358L	BAZ1A:ENST00000360310.1:exon24:c.G4073T:p.R1358L,BAZ1A:ENST00000358716.4:exon23:c.G3977T:p.R1326L	14:35231133-35231133	ENSG00000198604	23/26	NA	ENST00000382422.2:c.4073G>T	ENSP00000371859.2:p.Arg1358Leu	4401	1358	R/L	-	rs554820898,COSV99052607	-1	missense_variant	27.7	6.23675e-06	Not tested	0.0004	3.656e-05	0	0	0	0	0	5.375e-05	0.0004	3.249e-05	1	0.09756	0.056	0.176	-	no	NA	NA	NA
GEMINI-64	BAZ1A	BAZ1A	14	35252406	T	A	51	SNV	REC-chet	NA	21273	nonsynonymous SNV	BAZ1A:ENST00000382422.2:exon15:c.A2030T:p.E677V	BAZ1A:ENST00000360310.1:exon16:c.A2030T:p.E677V,BAZ1A:ENST00000358716.4:exon15:c.A1934T:p.E645V	14:35252406-35252406	ENSG00000198604	15/26	NA	ENST00000382422.2:c.2030A>T	ENSP00000371859.2:p.Glu677Val	2358	677	E/V	-	rs369011492	-1	missense_variant	31	6.23675e-06	Not tested	0.0058	0.0003	0	3.153e-05	0.0058	0	0	7.243e-05	0.0006	3.531e-05	1	0.09756	0.056	0.176	-	no	NA	NA	NA
GEMINI-64	UNC13C	UNC13C	15	54860051	C	A	67	SNV	REC-hom	NA	NA	nonsynonymous SNV	UNC13C:ENST00000537900.1:exon28:c.C6006A:p.S2002R	UNC13C:ENST00000545554.1:exon29:c.C6012A:p.S2004R,UNC13C:ENST00000260323.11:exon29:c.C6012A:p.S2004R	15:54860051-54860051	ENSG00000137766	28/31	NA	ENST00000537900.1:c.6006C>A	ENSP00000442569.1:p.Ser2002Arg	6006	2002	S/R	-	rs199911407	1	missense_variant	31	1.22296e-06	Not tested	0.0002	2.574e-05	0	0	0	0	0	4.781e-05	0.0002	0	2.1692e-15	0.41792	0.327	0.537	-	no	NA	NA	NA
GEMINI-64	FBXO15	FBXO15	18	71803036	C	T	95	SNV	REC-hom	NA	NA	nonsynonymous SNV	FBXO15:ENST00000269500.5:exon3:c.G65A:p.G22E	FBXO15:ENST00000419743.2:exon3:c.G293A:p.G98E	18:71803036-71803036	ENSG00000141665	3/10	NA	ENST00000269500.5:c.65G>A	ENSP00000269500.5:p.Gly22Glu	401	22	G/E	-	-	-1	missense_variant	25.3	1.83331e-06	Not tested	NA	NA	NA	NA	NA	NA	NA	NA	NA	NA	0.71072	0.18525	0.09	0.424	yes	yes	NA	NA	NA
GEMINI-72	U2AF1	U2AF1	21	44485313	0	-	0	CNV	REC-hom	NA	NA	frameshift deletion	U2AF1:ENST00000291552.4:wholegene	CBS:ENST00000544202.1:wholegene,CBS:ENST00000398158.1:wholegene,CBS:ENST00000359624.3:wholegene,U2AF1:ENST00000380276.2:wholegene,CBS:ENST00000352178.5:wholegene,U2AF1:ENST00000398137.1:wholegene,CBS:ENST00000398165.3:wholegene,U2AF1:ENST00000459639.1:wholegene,CBS:ENST00000398168.1:wholegene	NA	NA	NA	NA	NA	NA	NA	NA	NA	NA	NA	NA	NA	37.9688	6.02213e-07	Not tested	NA	NA	NA	NA	NA	NA	NA	NA	NA	NA	0.9899	0	0	0.216	-	no	NA	NA	NA
GEMINI-77	SH3TC2	SH3TC2	5	148422281	A	G	66	SNV	REC-hom	NA	NA	nonsynonymous SNV	SH3TC2:ENST00000515425.1:exon5:c.T505C:p.Y169H	SH3TC2:ENST00000394358.2:exon6:c.T160C:p.Y54H,SH3TC2:ENST00000512049.1:exon5:c.T484C:p.Y162H	5:148422281-148422281	ENSG00000169247	5/17	NA	ENST00000515425.1:c.505T>C	ENSP00000423660.1:p.Tyr169His	607	169	Y/H	YES	rs80359890,CM101889	-1	missense_variant	14.82	0.000420468	Not tested	0.003	0.0016	0.0005	0.0003	0.0004	0	0.0013	0.003	0.0015	6.497e-05	8.3409e-16	0.60827	0.46	0.813	-	no	NA	NA	NA
GEMINI-78	C11orf63	JHY	11	122805291	C	T	142	SNV	REC-hom	NA	NA	nonsynonymous SNV	C11orf63:ENST00000531316.1:exon4:c.C1142T:p.T381M	C11orf63:ENST00000227349.2:exon5:c.C1142T:p.T381M	11:122805291-122805291	ENSG00000109944	4/8	NA	ENST00000531316.1:c.1142C>T	ENSP00000431669.1:p.Thr381Met	1234	381	T/M	-	rs200668253,COSV57075280	1	missense_variant	23.5	3.15277e-06	Not tested	0.0006	0.0001	0	0.0006	0	0	0	5.406e-05	0	6.499e-05	2.9259e-12	0.65411	0.473	0.92	-	yes	NA	NA	NA
GEMINI-78	CCDC15	CCDC15	11	124857977	G	A	93	SNV	REC-hom	NA	NA	nonsynonymous SNV	CCDC15:ENST00000344762.5:exon8:c.G1855A:p.D619N	CCDC15:ENST00000529051.1:exon8:c.G1855A:p.D619N	11:124857977-124857977	ENSG00000149548	8/16	NA	ENST00000344762.5:c.1855G>A	ENSP00000341684.5:p.Asp619Asn	2114	619	D/N	YES	-	1	missense_variant	12.2	2.31771e-05	Not tested	NA	NA	NA	NA	NA	NA	NA	NA	NA	NA	4.6882e-20	0.79724	0.608	1.057	-	yes	NA	NA	NA
GEMINI-78	MDC1	MDC1	6	30671485	T	G	151	SNV	REC-chet	NA	9329	nonsynonymous SNV	MDC1:ENST00000376406.3:exon10:c.A5475C:p.K1825N	MDC1:ENST00000376405.2:exon9:c.A4683C:p.K1561N	6:30671485-30671485	ENSG00000137337	10/15	NA	ENST00000376406.3:c.5475A>C	ENSP00000365588.3:p.Lys1825Asn	6123	1825	K/N	YES	rs941649117	-1	missense_variant	25.3	1.0835e-05	Confirmed	NA	NA	NA	NA	NA	NA	NA	NA	NA	NA	2.2689e-08	0.38627	0.28	0.539	-	yes	NA	NA	NA
GEMINI-78	MDC1	MDC1	6	30680814	T	C	157	SNV	REC-chet	NA	9329	nonsynonymous SNV	MDC1:ENST00000376406.3:exon5:c.A905G:p.D302G	MDC1:ENST00000376405.2:exon5:c.A905G:p.D302G	6:30680814-30680814	ENSG00000137337	5/15	NA	ENST00000376406.3:c.905A>G	ENSP00000365588.3:p.Asp302Gly	1553	302	D/G	YES	-	-1	missense_variant	28.5	1.0835e-05	Confirmed	NA	NA	NA	NA	NA	NA	NA	NA	NA	NA	2.2689e-08	0.38627	0.28	0.539	-	yes	NA	NA	NA
GEMINI-79	PLA2G6	PLA2G6	22	38509628	C	T	48	SNV	REC-chet	NA	2561	nonsynonymous SNV	PLA2G6:ENST00000332509.3:exon15:c.G2068A:p.V690I	PLA2G6:ENST00000402064.1:exon14:c.G1906A:p.V636I,PLA2G6:ENST00000335539.3:exon14:c.G1906A:p.V636I	22:38509628-38509628	ENSG00000184381	15/17	NA	ENST00000332509.3:c.2068G>A	ENSP00000333142.3:p.Val690Ile	2252	690	V/I	YES	rs141777179	-1	missense_variant	33	2.92144e-05	Not tested	0.0008	0.0004	0.0001	5.956e-05	0	0	4.489e-05	0.0008	0.0002	3.249e-05	2.4837e-10	0.59842	0.423	0.862	-	no	NA	NA	NA
GEMINI-79	PLA2G6	PLA2G6	22	38512189	C	T	48	SNV	REC-chet	NA	2561	nonsynonymous SNV	PLA2G6:ENST00000332509.3:exon13:c.G1772A:p.R591Q	PLA2G6:ENST00000402064.1:exon12:c.G1610A:p.R537Q,PLA2G6:ENST00000335539.3:exon12:c.G1610A:p.R537Q	22:38512189-38512189	ENSG00000184381	13/17	NA	ENST00000332509.3:c.1772G>A	ENSP00000333142.3:p.Arg591Gln	1956	591	R/Q	YES	rs776713955,CM063032,COSV59273930	-1	missense_variant	35	2.92144e-05	Not tested	3.249e-05	4.063e-06	0	0	0	0	0	0	0	3.249e-05	2.4837e-10	0.59842	0.423	0.862	-	no	NA	NA	NA
GEMINI-81	ZNF138	ZNF138	7	64292098	A	T	19	SNV	REC-hom	NA	NA	stopgain	ZNF138:ENST00000397136.2:exon2:c.A307T:p.R103X	ZNF138:ENST00000437743.1:exon4:c.A382T:p.R128X,ZNF138:ENST00000359735.3:exon4:c.A307T:p.R103X,ZNF138:ENST00000307355.7:exon4:c.A478T:p.R160X,ZNF138:ENST00000440155.2:exon3:c.A400T:p.R134X	7:64292098-64292098	ENSG00000197008	2/2	NA	ENST00000397136.2:c.307A>T	ENSP00000380325.2:p.Arg103Ter	307	103	R/*	-	rs145389450	1	stop_gained	35	1.42213e-06	Confirmed	0.0023	0.0009	0.0001	8.954e-05	0.0023	0	0.0001	0.0011	0.0005	0.0017	0.047594	0.62579	0.25	1.692	yes	no	NA	NA	NA
GEMINI-81	CSMD1	CSMD1	8	2824257	C	T	25	SNV	REC-hom	NA	NA	nonsynonymous SNV	CSMD1:ENST00000520002.1:exon59:c.G8938A:p.G2980S	CSMD1:ENST00000602557.1:exon59:c.G8938A:p.G2980S,CSMD1:ENST00000537824.1:exon58:c.G8935A:p.G2979S	8:2824257-2824257	ENSG00000183117	59/71	NA	ENST00000520002.1:c.8938G>A	ENSP00000430733.1:p.Gly2980Ser	9494	2980	G/S	-	rs117633452	-1	missense_variant	32	7.90156e-05	Not tested	0.0081	0.0055	0.001	0.0037	0.0006	0	0.0064	0.0081	0.0057	0.0038	1	0.15269	0.112	0.211	-	no	NA	NA	NA
GEMINI-81	ZFHX4	ZFHX4	8	77776235	G	C	44	SNV	REC-hom	NA	NA	nonsynonymous SNV	ZFHX4:ENST00000455469.2:exon11:c.G10150C:p.G3384R	ZFHX4:ENST00000518282.1:exon10:c.G10207C:p.G3403R,ZFHX4:ENST00000050961.6:exon12:c.G10138C:p.G3380R,ZFHX4:ENST00000521891.2:exon11:c.G10285C:p.G3429R	8:77776235-77776235	ENSG00000091656	11/11	NA	ENST00000455469.2:c.10150G>C	ENSP00000399605.2:p.Gly3384Arg	10537	3384	G/R	-	COSV50617551,COSV51491543	1	missense_variant	24.2	0.000329848	Not tested	NA	NA	NA	NA	NA	NA	NA	NA	NA	NA	1	0.085054	0.051	0.144	-	no	NA	NA	NA
GEMINI-88	SPOCD1	SPOCD1	1	32256500	-	T	256	INDEL	REC-hom	NA	NA	frameshift insertion	SPOCD1:ENST00000360482.2:exon16:c.3354_3355insA:p.Q1119fs	SPOCD1:ENST00000533231.1:exon15:c.3315_3316insA:p.Q1106fs,SPOCD1:ENST00000257100.3:exon15:c.1794_1795insA:p.Q599fs	1:32256500-32256500	ENSG00000134668	16/16	NA	ENST00000360482.2:c.3354_3355insA	ENSP00000353670.2:p.Gln1119ThrfsTer66	3484-3485	1118-1119	-/X	YES	-	-1	frameshift_variant	24.9	6.67807e-06	Confirmed	NA	NA	NA	NA	NA	NA	NA	NA	NA	NA	2.491e-12	0.58068	0.425	0.806	-	no	NA	NA	NA
GEMINI-88	FAM24A	FAM24A	10	124672387	C	G	122	SNV	REC-hom	NA	NA	nonsynonymous SNV	FAM24A:ENST00000368894.1:exon3:c.C235G:p.L79V	NA	10:124672387-124672387	ENSG00000203795	3/3	NA	ENST00000368894.1:c.235C>G	ENSP00000357889.1:p.Leu79Val	356	79	L/V	YES	rs200724055	1	missense_variant	13.22	6.5904e-06	Not tested	0.0068	0.0003	6.537e-05	0.0002	0.0068	0	0	5.377e-05	0.0009	3.249e-05	0.015222	1.6891	0.488	1.932	-	yes	NA	NA	NA
GEMINI-88	ABCG4	ABCG4	11	119024795	A	G	130	SNV	REC-hom	NA	NA	nonsynonymous SNV	ABCG4:ENST00000531739.1:exon2:c.A298G:p.I100V	ABCG4:ENST00000307417.3:exon3:c.A298G:p.I100V,ABCG4:ENST00000449422.2:exon3:c.A298G:p.I100V	11:119024795-119024795	ENSG00000172350	2/14	NA	ENST00000531739.1:c.298A>G	ENSP00000434318.1:p.Ile100Val	368	100	I/V	-	rs749064882	1	missense_variant	23.4	0.000113279	Not tested	2.978e-05	4.061e-06	0	2.978e-05	0	0	0	0	0	0	3.8043e-07	0.53193	0.355	0.819	-	no	NA	NA	NA
GEMINI-88	BAX	BAX	19	49458967	G	A	251	SNV	REC-hom	NA	NA	nonsynonymous SNV	BAX:ENST00000345358.7:exon3:c.G110A:p.R37Q	BAX:ENST00000293288.8:exon3:c.G110A:p.R37Q,BAX:ENST00000391871.3:exon2:c.G58A:p.E20K,BAX:ENST00000539787.1:exon3:c.G110A:p.R37Q,BAX:ENST00000415969.2:exon3:c.G110A:p.R37Q	19:49458967-49458967	ENSG00000087088	3/6	NA	ENST00000345358.7:c.110G>A	ENSP00000263262.9:p.Arg37Gln	162	37	R/Q	-	rs751678403	1	missense_variant	13.7	2.62507e-05	Not tested	0.0005	0.0001	0	0	0.0004	0	0	0.0001	0.0002	0.0005	0.31746	0.23858	0.097	0.751	-	no	NA	NA	NA
GEMINI-634	USP9Y	USP9Y	Y	14928081	G	A	11	SNV	Y-linked-hem	NA	NA	stopgain	USP9Y:ENST00000338981.3:exon32:c.G4632A:p.W1544X	NA	Y:14928081-14928081	ENSG00000114374	32/46	NA	ENST00000338981.3:c.4632G>A	ENSP00000342812.3:p.Trp1544Ter	5577	1544	W/*	YES	-	1	stop_gained	37	0.000428528	Confirmed	NA	NA	NA	NA	NA	NA	NA	NA	NA	NA	5.7399e-05	0.37664	0.248	0.589	-	no	NA	NA	NA
GEMINI-635	SPACA3	SPACA3	17	31318972	C	T	34	SNV	REC-hom	NA	NA	nonsynonymous SNV	SPACA3:ENST00000269053.3:exon1:c.C16T:p.R6W	SPACA3:ENST00000394638.1:exon1:c.C16T:p.R6W	17:31318972-31318972	ENSG00000141316	1/5	NA	ENST00000269053.3:c.16C>T	ENSP00000269053.3:p.Arg6Trp	86	6	R/W	YES	rs200193792	1	missense_variant	12.76	0.000336184	Not tested	0.0022	0.0002	0	0.0008	0	0	0	8.971e-05	0.0022	3.251e-05	0.00011484	0.7423	0.421	1.388	-	yes	NA	NA	NA
GEMINI-638	GNAT1	GNAT1	3	50231089	G	T	132	SNV	REC-hom	NA	NA	nonsynonymous SNV	GNAT1:ENST00000232461.3:exon4:c.G442T:p.A148S	GNAT1:ENST00000433068.1:exon4:c.G442T:p.A148S	3:50231089-50231089	ENSG00000114349	4/9	NA	ENST00000232461.3:c.442G>T	ENSP00000232461.3:p.Ala148Ser	556	148	A/S	YES	rs771466852	1	missense_variant	27.9	2.77401e-06	Not tested	0.0002	8.389e-06	0	2.988e-05	0	0	0	0	0.0002	0	9.8532e-13	1.046	0.722	1.546	-	yes	NA	NA	NA
GEMINI-638	HSPA4L	HSPA4L	4	128748467	G	A	16	SNV	REC-hom	NA	NA	nonsynonymous SNV	HSPA4L:ENST00000508776.1:exon18:c.G2054A:p.G685D	HSPA4L:ENST00000296464.4:exon17:c.G2054A:p.G685D,HSPA4L:ENST00000439123.2:exon18:c.G2147A:p.G716D,HSPA4L:ENST00000505726.1:exon17:c.G1976A:p.G659D	4:128748467-128748467	ENSG00000164070	18/20	NA	ENST00000508776.1:c.2054G>A	ENSP00000422482.1:p.Gly685Asp	2386	685	G/D	-	rs141383757	1	missense_variant	28.2	7.17856e-06	Not tested	0.0028	0.0013	0.0003	0.0001	0.0028	0	0.0011	0.0023	0.0011	0	6.9455e-07	0.41856	0.288	0.621	-	yes	NA	NA	NA
GEMINI-640	AKR1C3	AKR1C3	10	5139644	C	T	35	SNV	REC-hom	NA	NA	stopgain	AKR1C3:ENST00000380554.3:exon3:c.C271T:p.R91X	AKR1C3:ENST00000605149.1:exon3:c.C202T:p.R68X	10:5139644-5139644	ENSG00000196139	3/9	NA	ENST00000380554.3:c.271C>T	ENSP00000369927.3:p.Arg91Ter	923	91	R/*	YES	rs118150330,COSV65910228	1	stop_gained	37	4.86982e-07	Confirmed	0.0005	0.0003	0	0.0002	0	0	8.98e-05	0.0005	0	0.0005	7.5812e-24	1.4314	1.066	1.861	-	no	NA	NA	NA
GEMINI-640	DMC1	DMC1	22	38935331	T	C	35	SNV	REC-hom	NA	NA	nonsynonymous SNV	DMC1:ENST00000216024.2:exon9:c.A581G:p.Y194C	NA	22:38935331-38935331	ENSG00000100206	9/14	NA	ENST00000216024.2:c.581A>G	ENSP00000216024.2:p.Tyr194Cys	858	194	Y/C	YES	rs760917211	-1	missense_variant	27.9	2.2561e-06	Not tested	1.791e-05	8.122e-06	0	0	0	0	0	1.791e-05	0	0	5.0628e-05	0.46562	0.292	0.771	-	yes	Testicular	Meiotic arrest	Non-obstructive azoospermia, OMIM:NA(PS258150)
GEMINI-643	CCDC79	TERB1	16	66811114	T	C	11	SNV	REC-hom	NA	NA	nonsynonymous SNV	CCDC79:ENST00000415744.1:exon11:c.A977G:p.E326G	CCDC79:ENST00000433574.1:exon11:c.A977G:p.E326G,CCDC79:ENST00000433154.1:exon11:c.A977G:p.E326G,CCDC79:ENST00000558713.2:exon10:c.A977G:p.E326G,CCDC79:ENST00000432602.1:exon11:c.A977G:p.E326G	16:66811114-66811114	ENSG00000249961	11/17	NA	ENST00000415744.1:c.977A>G	ENSP00000462236.1:p.Glu326Gly	1239	326	E/G	-	rs780206976	-1	missense_variant	28.4	2.57627e-06	Confirmed	0.0002	7.247e-05	0	0.0002	0	0	0	0.0001	0	0	5.1645e-07	0.47907	0.323	0.728	-	yes	NA	NA	NA
GEMINI-648	STAG3	STAG3	7	99802264	G	-	43	INDEL	REC-hom	NA	NA	frameshift deletion	STAG3:ENST00000317296.5:exon27:c.2817delG:p.L939fs	STAG3:ENST00000394018.2:exon25:c.2643delG:p.L881fs,STAG3:ENST00000426455.1:exon27:c.2817delG:p.L939fs	7:99802263-99802264	ENSG00000066923	27/34	NA	ENST00000317296.5:c.2817del	ENSP00000319318.5:p.Leu940CysfsTer9	2971	939	L/X	-	rs747788013,COSV57937032	1	frameshift_variant	35	1.04263e-06	Confirmed	3.583e-05	1.625e-05	0	0	0	0	0	3.583e-05	0	0	8.7188e-13	0.45322	0.342	0.606	-	yes	NA	NA	NA
GEMINI-656	ATP8B3	ATP8B3	19	1785271	G	A	69	SNV	REC-chet	NA	3638	nonsynonymous SNV	ATP8B3:ENST00000539485.1:exon27:c.C3449T:p.T1150I	ATP8B3:ENST00000310127.6:exon27:c.C3419T:p.T1140I,ATP8B3:ENST00000525591.1:exon27:c.C3308T:p.T1103I	19:1785271-1785271	ENSG00000130270	27/29	NA	ENST00000539485.1:c.3449C>T	ENSP00000443574.1:p.Thr1150Ile	3683	1150	T/I	-	rs752267517,COSV59549315	-1	missense_variant	24.1	0.000783061	Not tested	0.0001	1.272e-05	0	0	0.0001	0	4.619e-05	9.385e-06	0	0	1.4666e-26	0.79291	0.627	1.011	-	yes	NA	NA	NA
GEMINI-656	ATP8B3	ATP8B3	19	1788909	C	T	48	SNV	REC-chet	NA	3638	nonsynonymous SNV	ATP8B3:ENST00000539485.1:exon24:c.G3086A:p.G1029D	ATP8B3:ENST00000310127.6:exon24:c.G3056A:p.G1019D,ATP8B3:ENST00000525591.1:exon24:c.G2945A:p.G982D	19:1788909-1788909	ENSG00000130270	24/29	NA	ENST00000539485.1:c.3086G>A	ENSP00000443574.1:p.Gly1029Asp	3320	1029	G/D	-	rs202137046,CM1515220	-1	missense_variant	26.6	0.000783061	Not tested	0.008	0.003	0.0003	0.002	0.008	0	0.0003	0.0047	0.0034	0.0012	1.4666e-26	0.79291	0.627	1.011	-	yes	NA	NA	NA
GEMINI-660	CLCN2	CLCN2	3	184072081	G	A	61	SNV	REC-hom	NA	NA	nonsynonymous SNV	CLCN2:ENST00000434054.2:exon14:c.C1397T:p.A466V	CLCN2:ENST00000344937.7:exon15:c.C1478T:p.A493V,CLCN2:ENST00000423355.2:exon14:c.C376T:p.R126W,CLCN2:ENST00000457512.1:exon15:c.C1529T:p.A510V,CLCN2:ENST00000265593.4:exon15:c.C1529T:p.A510V	3:184072081-184072081	ENSG00000114859	14/23	NA	ENST00000434054.2:c.1397C>T	ENSP00000400425.2:p.Ala466Val	1521	466	A/V	-	rs145746859	-1	missense_variant	33	2.17832e-06	Confirmed	9.133e-05	4.514e-05	0	2.98e-05	0	0	0	9.133e-05	0	0	5.546e-12	0.55436	0.405	0.769	-	no	NA	NA	NA
GEMINI-660	CEP19	CEP19	3	196435516	C	A	33	SNV	REC-hom	NA	NA	nonsynonymous SNV	CEP19:ENST00000409690.3:exon2:c.G25T:p.A9S	NA	3:196435516-196435516	ENSG00000174007	2/3	NA	ENST00000409690.3:c.25G>T	ENSP00000387209.3:p.Ala9Ser	448	9	A/S	YES	rs751648666	-1	missense_variant	22	4.75589e-06	Not tested	8.956e-06	4.063e-06	0	0	0	0	0	8.956e-06	0	0	0.015687	0.47679	0.234	1.09	-	yes	NA	NA	NA
GEMINI-660	CELSR3	CELSR3	3	48683674	C	T	47	SNV	REC-hom	NA	NA	nonsynonymous SNV	CELSR3:ENST00000164024.4:exon22:c.G7312A:p.V2438I	CELSR3:ENST00000544264.1:exon23:c.G7327A:p.V2443I	3:48683674-48683674	ENSG00000008300	22/35	NA	ENST00000164024.4:c.7312G>A	ENSP00000164024.4:p.Val2438Ile	7593	2438	V/I	YES	rs143320362	-1	missense_variant	26.1	1.55832e-05	Not tested	0.0019	0.0011	0.0003	8.959e-05	0.0008	0	0.0004	0.0019	0.0011	0.0012	0.99998	0.17022	0.12	0.245	-	no	NA	NA	NA
GEMINI-669	AXDND1	AXDND1	1	179363111	C	T	31	SNV	REC-hom	NA	NA	stopgain	AXDND1:ENST00000367618.3:exon10:c.C937T:p.R313X	AXDND1:ENST00000457238.2:exon10:c.C937T:p.R313X	1:179363111-179363111	ENSG00000162779	10/26	NA	ENST00000367618.3:c.937C>T	ENSP00000356590.3:p.Arg313Ter	1324	313	R/*	YES	rs146917473	1	stop_gained	40	4.24122e-07	Confirmed	1.804e-05	8.227e-06	0	0	0	0	0	1.804e-05	0	0	4.3137e-26	0.77702	0.614	0.991	yes	yes	NA	NA	NA
GEMINI-672	TDRD9	TDRD9	14	104482408	CCCA	-	39	INDEL	REC-chet	NA	26083	frameshift deletion	TDRD9:ENST00000339063.5:exon22:c.2314_2317del:p.P772fs	TDRD9:ENST00000409874.4:exon22:c.2314_2317del:p.P772fs	14:104482407-104482411	ENSG00000156414	22/31	NA	ENST00000339063.5:c.2314_2317del	ENSP00000343545.5:p.Pro772ArgfsTer6	2344-2347	772-773	PK/X	-	rs1403268320	1	frameshift_variant	35	3.25238e-06	Confirmed	3.153e-05	4.404e-06	0	3.153e-05	0	0	0	0	0	0	7.2697e-15	0.49153	0.376	0.649	-	yes	Testicular	Spermiogenesis defect	Non-obstructive azoospermia, OMIM:NA (PS258150)
GEMINI-672	TDRD9	TDRD9	14	104508490	C	T	50	SNV	REC-chet	NA	26083	stopgain	TDRD9:ENST00000339063.5:exon29:c.C3367T:p.Q1123X	TDRD9:ENST00000409874.4:exon34:c.C3940T:p.Q1314X	14:104508490-104508490	ENSG00000156414	29/31	NA	ENST00000339063.5:c.3367C>T	ENSP00000343545.5:p.Gln1123Ter	3397	1123	Q/*	-	rs746082826	1	stop_gained	38	3.25238e-06	Confirmed	0.0002	4.061e-05	0	0.0002	0	0	0	1.791e-05	0	0	7.2697e-15	0.49153	0.376	0.649	-	yes	Testicular	Spermiogenesis defect	Non-obstructive azoospermia, OMIM:NA (PS258150)
GEMINI-673	SH3TC2	SH3TC2	5	148384455	T	A	54	SNV	REC-chet	NA	5410	nonsynonymous SNV	SH3TC2:ENST00000502274.1:exon2:c.A272T:p.D91V	SH3TC2:ENST00000515425.1:exon17:c.A3686T:p.D1229V,SH3TC2:ENST00000512049.1:exon17:c.A3665T:p.D1222V	5:148384455-148384455	ENSG00000169247	2/2	NA	ENST00000502274.1:c.272A>T	ENSP00000421092.1:p.Asp91Val	1742	91	D/V	-	rs146920285,CM116970,COSV60465420	-1	missense_variant	29.4	0.000277701	Not tested	0.004	0.0026	0.0007	0.003	0.0024	0	0.0004	0.004	0.0031	0.0009	8.3409e-16	0.60827	0.46	0.813	-	no	NA	NA	NA
GEMINI-673	SH3TC2	SH3TC2	5	148389865	G	A	39	SNV	REC-chet	NA	5410	nonsynonymous SNV	SH3TC2:ENST00000538184.1:exon10:c.C1936T:p.R646C	SH3TC2:ENST00000515425.1:exon14:c.C3295T:p.R1099C,SH3TC2:ENST00000512049.1:exon14:c.C3274T:p.R1092C	5:148389865-148389865	ENSG00000169247	10/13	NA	ENST00000538184.1:c.1936C>T	ENSP00000441427.1:p.Arg646Cys	2825	646	R/C	-	rs769907612	-1	missense_variant	35	0.000277701	Not tested	0.0002	4.57e-05	0	2.997e-05	0	0	0	3.078e-05	0	0.0002	8.3409e-16	0.60827	0.46	0.813	-	no	NA	NA	NA
GEMINI-680	CRTC1	CRTC1	19	18794550	A	G	120	SNV	REC-chet	NA	81742	nonsynonymous SNV	CRTC1:ENST00000338797.6:exon1:c.A38G:p.K13R	CRTC1:ENST00000321949.8:exon1:c.A38G:p.K13R	19:18794550-18794550	ENSG00000105662	1/15	NA	ENST00000338797.6:c.38A>G	ENSP00000345001.5:p.Lys13Arg	63	13	K/R	YES	-	1	missense_variant	27.7	4.358e-05	Not tested	NA	NA	NA	NA	NA	NA	NA	NA	NA	NA	0.531	0.21172	0.115	0.418	-	no	NA	NA	NA
GEMINI-680	CRTC1	CRTC1	19	18876292	G	A	68	SNV	REC-chet	NA	81742	nonsynonymous SNV	CRTC1:ENST00000338797.6:exon10:c.G1013A:p.R338H	CRTC1:ENST00000321949.8:exon9:c.G965A:p.R322H,CRTC1:ENST00000601916.1:exon8:c.G740A:p.R247H,CRTC1:ENST00000594658.1:exon9:c.G842A:p.R281H	19:18876292-18876292	ENSG00000105662	10/15	NA	ENST00000338797.6:c.1013G>A	ENSP00000345001.5:p.Arg338His	1038	338	R/H	YES	rs3746267	1	missense_variant	23.1	4.358e-05	Not tested	0.0037	0.0006	0.0037	0.0007	0.0002	0.0013	0	0.0003	0.0016	0.0001	0.531	0.21172	0.115	0.418	-	no	NA	NA	NA
GEMINI-682	BRCA2	BRCA2	13	32945092	G	A	16	SNV	REC-hom	NA	NA	splicing	ENST00000380152.3:exon20:c.8488-1G>A	ENST00000544455.1:exon20:c.8488-1G>A	13:32945092-32945092	ENSG00000139618	NA	19/26	ENST00000380152.3:c.8488-1G>A	-	-	-	-	-	rs397507404,CS022090	1	splice_acceptor_variant	25.9	0.000120267	Confirmed	NA	NA	NA	NA	NA	NA	NA	NA	NA	NA	2.3581e-25	0.51305	0.417	0.635	-	no	NA	NA	NA
GEMINI-683	TSSK4	TSSK4	14	24675755	A	G	56	SNV	REC-chet	NA	1451	nonsynonymous SNV	TSSK4:ENST00000556621.1:exon2:c.A38G:p.Y13C	TSSK4:ENST00000287913.6:exon2:c.A266G:p.Y89C,TSSK4:ENST00000339917.5:exon2:c.A266G:p.Y89C	14:24675755-24675755	ENSG00000139908	2/4	NA	ENST00000556621.1:c.38A>G	ENSP00000452054.1:p.Tyr13Cys	118	13	Y/C	-	rs34083933	1	missense_variant	25.2	0.000187864	Not tested	0.0034	0.0017	0.0007	0.0009	0.0002	0	8.969e-05	0.0034	0.0005	9.746e-05	5.4619e-09	0.96163	0.625	1.522	-	yes	NA	NA	NA
GEMINI-683	TSSK4	TSSK4	14	24677206	C	T	69	SNV	REC-chet	NA	1451	nonsynonymous SNV	TSSK4:ENST00000556621.1:exon4:c.C613T:p.R205C	TSSK4:ENST00000287913.6:exon4:c.C841T:p.R281C,TSSK4:ENST00000339917.5:exon4:c.C871T:p.R291C,TSSK4:ENST00000428351.2:exon2:c.C262T:p.R88C	14:24677206-24677206	ENSG00000139908	4/4	NA	ENST00000556621.1:c.613C>T	ENSP00000452054.1:p.Arg205Cys	693	205	R/C	-	rs201167168,COSV55305020	1	missense_variant	35	0.000187864	Not tested	0.0001	2.845e-05	0	0.0001	0	0.0001	0	8.968e-06	0	0	5.4619e-09	0.96163	0.625	1.522	-	yes	NA	NA	NA
GEMINI-683	SPATA20	SPATA20	17	48628103	C	T	55	SNV	REC-chet	NA	3635	nonsynonymous SNV	SPATA20:ENST00000006658.6:exon11:c.C1208T:p.S403L	SPATA20:ENST00000393244.3:exon11:c.C1028T:p.S343L,SPATA20:ENST00000356488.4:exon10:c.C1160T:p.S387L	17:48628103-48628103	ENSG00000006282	11/17	NA	ENST00000006658.6:c.1208C>T	ENSP00000006658.6:p.Ser403Leu	1328	403	S/L	YES	rs755188329	1	missense_variant	33	2.022e-05	Not tested	0.0003	5.288e-05	0	0	0	0	0	2.694e-05	0.0002	0.0003	1.9878e-09	0.48906	0.348	0.698	-	yes	NA	NA	NA
GEMINI-683	SPATA20	SPATA20	17	48631738	G	A	84	SNV	REC-chet	NA	3635	nonsynonymous SNV	SPATA20:ENST00000006658.6:exon15:c.G2084A:p.R695H	SPATA20:ENST00000393244.3:exon15:c.G1904A:p.R635H,SPATA20:ENST00000356488.4:exon14:c.G2036A:p.R679H	17:48631738-48631738	ENSG00000006282	15/17	NA	ENST00000006658.6:c.2084G>A	ENSP00000006658.6:p.Arg695His	2204	695	R/H	YES	rs765567029,COSV50065730	1	missense_variant	32	2.022e-05	Not tested	0.0009	6.93e-05	0	0	0	0.0009	0	1.804e-05	0	0	1.9878e-09	0.48906	0.348	0.698	-	yes	NA	NA	NA
GEMINI-693	ZNF543	ZNF543	19	57838058	G	A	22	SNV	REC-hom	NA	NA	stopgain	ZNF543:ENST00000321545.4:exon3:c.G203A:p.W68X	NA	19:57838058-57838058	ENSG00000178229	3/4	NA	ENST00000321545.4:c.203G>A	ENSP00000322545.3:p.Trp68Ter	548	68	W/*	YES	rs150392165	1	stop_gained	25	4.07219e-05	Confirmed	0.0086	0.0042	0.001	0.0067	0.0086	0	0.0004	0.006	0.0057	0.0001	3.5236e-17	1.1964	0.859	1.681	-	yes	NA	NA	NA
GEMINI-696	MAMLD1	MAMLD1	X	149681299	G	C	27	SNV	X-linked-hem	NA	NA	nonsynonymous SNV	MAMLD1:ENST00000432680.2:exon5:c.G2953C:p.A985P	NA	X:149681299-149681299	ENSG00000013619	5/5	NA	ENST00000432680.2:c.2953G>C	ENSP00000414517.2:p.Ala985Pro	3128	985	A/P	YES	-	1	missense_variant	26.4	0.00028115	Not tested	NA	NA	NA	NA	NA	NA	NA	NA	NA	NA	0.62647	0.19445	0.095	0.445	-	yes	Pre-testicular	Abnormal development of reproductive organs	46,XY Disorders of Sex Development (Prader scale 4, 5 or 6), OMIM:300758
GEMINI-698	CDC45	CDC45	22	19494913	C	T	64	SNV	REC-hom	NA	NA	nonsynonymous SNV	CDC45:ENST00000404724.3:exon10:c.C691T:p.R231C	CDC45:ENST00000437685.2:exon12:c.C925T:p.R309C,CDC45:ENST00000263201.1:exon11:c.C829T:p.R277C,CDC45:ENST00000407835.1:exon12:c.C829T:p.R277C	22:19494913-19494913	ENSG00000093009	10/18	NA	ENST00000404724.3:c.691C>T	ENSP00000384978.3:p.Arg231Cys	722	231	R/C	-	rs777498222,COSV54249243	1	missense_variant	24.1	1.27133e-05	Not tested	7.198e-05	4.074e-05	0	5.956e-05	0	0	0	7.198e-05	0	0	4.6237e-05	0.38259	0.252	0.598	-	yes	NA	NA	NA
GEMINI-702	M1AP	M1AP	2	74787411	A	G	61	SNV	REC-chet	NA	79844	nonsynonymous SNV	M1AP:ENST00000536235.1:exon9:c.T1289C:p.L430P	M1AP:ENST00000409585.1:exon8:c.T1289C:p.L430P,M1AP:ENST00000358434.2:exon8:c.T236C:p.L79P,M1AP:ENST00000290536.5:exon9:c.T1289C:p.L430P	2:74787411-74787411	ENSG00000159374	9/10	NA	ENST00000536235.1:c.1289T>C	ENSP00000445662.1:p.Leu430Pro	1407	430	L/P	-	rs762163965	-1	missense_variant	25.2	9.34468e-06	Confirmed	3.259e-05	8.605e-06	0	3.259e-05	0	0	0	9.424e-06	0	0	3.1588e-19	1.0246	0.758	1.405	-	yes	NA	NA	NA
GEMINI-702	M1AP	M1AP	2	74867255	A	G	33	SNV	REC-chet	NA	79844	nonsynonymous SNV	M1AP:ENST00000536235.1:exon2:c.T148C:p.S50P	M1AP:ENST00000409585.1:exon1:c.T148C:p.S50P,M1AP:ENST00000290536.5:exon2:c.T148C:p.S50P	2:74867255-74867255	ENSG00000159374	2/10	NA	ENST00000536235.1:c.148T>C	ENSP00000445662.1:p.Ser50Pro	266	50	S/P	-	-	-1	missense_variant	24.7	9.34468e-06	Confirmed	NA	NA	NA	NA	NA	NA	NA	NA	NA	NA	3.1588e-19	1.0246	0.758	1.405	-	yes	NA	NA	NA
GEMINI-492	DDX3Y	DDX3Y	Y	15027860	TG	-	14	INDEL	Y-linked-hem	NA	NA	frameshift deletion	DDX3Y:ENST00000336079.3:exon12:c.1230_1231del:p.S410fs	DDX3Y:ENST00000360160.4:exon13:c.1230_1231del:p.S410fs	Y:15027859-15027861	ENSG00000067048	12/17	NA	ENST00000336079.3:c.1230_1231del	ENSP00000336725.3:p.Asn412HisfsTer13	1336-1337	410-411	SE/SX	YES	-	1	frameshift_variant	35	4.83801e-05	Confirmed	NA	NA	NA	NA	NA	NA	NA	NA	NA	NA	0.96494	0	0	0.287	yes	no	NA	NA	NA
GEMINI-499	HCN4	HCN4	15	73615084	G	A	85	SNV	REC-hom	NA	NA	nonsynonymous SNV	HCN4:ENST00000261917.3:exon8:c.C3350T:p.P1117L	NA	15:73615084-73615084	ENSG00000138622	8/8	NA	ENST00000261917.3:c.3350C>T	ENSP00000261917.3:p.Pro1117Leu	4344	1117	P/L	YES	rs140402087	-1	missense_variant	22.9	1.80345e-05	Not tested	0.0053	0.0018	0.0001	0.0009	0	8.534e-05	0.0053	0.0025	0.0026	0.0008	0.99867	0.092366	0.041	0.239	-	yes	NA	NA	NA
GEMINI-500	POC1A	POC1A	3	52181046	TT	-	51	INDEL	REC-chet	NA	2813	frameshift deletion	POC1A:ENST00000474012.1:exon5:c.406_407del:p.K136fs	POC1A:ENST00000296484.2:exon5:c.520_521del:p.K174fs,POC1A:ENST00000394970.2:exon5:c.520_521del:p.K174fs	3:52181045-52181047	ENSG00000164087	5/11	NA	ENST00000474012.1:c.406_407del	ENSP00000418968.1:p.Lys136GlufsTer11	623-624	136	K/X	-	-	-1	frameshift_variant	32	4.10347e-06	Confirmed	NA	NA	NA	NA	NA	NA	NA	NA	NA	NA	3.2977e-06	0.57492	0.367	0.931	-	yes	NA	NA	NA
GEMINI-500	POC1A	POC1A	3	52183859	TT	-	49	INDEL	REC-chet	NA	2813	frameshift deletion	POC1A:ENST00000474012.1:exon3:c.133_134del:p.K45fs	POC1A:ENST00000296484.2:exon3:c.247_248del:p.K83fs,POC1A:ENST00000394970.2:exon3:c.247_248del:p.K83fs	3:52183858-52183860	ENSG00000164087	3/11	NA	ENST00000474012.1:c.133_134del	ENSP00000418968.1:p.Lys45AspfsTer12	350-351	45	K/X	-	-	-1	frameshift_variant	33	4.10347e-06	Confirmed	NA	NA	NA	NA	NA	NA	NA	NA	NA	NA	3.2977e-06	0.57492	0.367	0.931	-	yes	NA	NA	NA
GEMINI-965	C2orf78	C2orf78	2	74042317	C	G	61	SNV	REC-chet	trans	243	nonsynonymous SNV	C2orf78:ENST00000409561.1:exon3:c.C967G:p.L323V	NA	2:74042317-74042317	ENSG00000187833	3/3	NA	ENST00000409561.1:c.967C>G	ENSP00000387124.1:p.Leu323Val	1088	323	L/V	YES	-	1	missense_variant	5.182	0.00063398	Not tested	NA	NA	NA	NA	NA	NA	NA	NA	NA	NA	9.7632e-07	0.53195	0.35	0.832	-	yes	NA	NA	NA
GEMINI-965	C2orf78	C2orf78	2	74042560	C	T	92	SNV	REC-chet	trans	243	nonsynonymous SNV	C2orf78:ENST00000409561.1:exon3:c.C1210T:p.P404S	NA	2:74042560-74042560	ENSG00000187833	3/3	NA	ENST00000409561.1:c.1210C>T	ENSP00000387124.1:p.Pro404Ser	1331	404	P/S	YES	rs182247772	1	missense_variant	23.1	0.00063398	Not tested	0.0026	0.0002	0	0	0	0.0026	0	0	0	3.249e-05	9.7632e-07	0.53195	0.35	0.832	-	yes	NA	NA	NA
GEMINI-94	OVOL3	OVOL3	19	36602108	C	T	81	SNV	REC-hom	NA	NA	nonsynonymous SNV	OVOL3:ENST00000262637.4:exon1:c.C4T:p.P2S	NA	19:36602108-36602108	ENSG00000105261	1/7	NA	ENST00000262637.4:c.4C>T	ENSP00000262637.4:p.Pro2Ser	4	2	P/S	YES	rs1046998130	1	missense_variant	27.7	5.14294e-06	Not tested	0.0011	9.909e-05	0	4.224e-05	0	0	0	0.0002	0.0011	0	0.0011868	0.57639	0.315	1.137	-	yes	NA	NA	NA
GEMINI-94	DCAF17	DCAF17	2	172305270	C	T	17	SNV	REC-hom	NA	NA	nonsynonymous SNV	DCAF17:ENST00000539783.1:exon4:c.C401T:p.S134L	DCAF17:ENST00000375255.3:exon4:c.C401T:p.S134L	2:172305270-172305270	ENSG00000115827	4/12	NA	ENST00000539783.1:c.401C>T	ENSP00000442238.1:p.Ser134Leu	728	134	S/L	-	-	1	missense_variant	33	2.36485e-06	Confirmed	NA	NA	NA	NA	NA	NA	NA	NA	NA	NA	3.74e-07	0.53278	0.355	0.82	-	no	NA	NA	NA
GEMINI-95	CCDC33	CCDC33	15	74509694	C	A	183	SNV	REC-chet	NA	118680	nonsynonymous SNV	CCDC33:ENST00000321288.5:exon1:c.C82A:p.L28M	NA	15:74509694-74509694	ENSG00000140481	1/22	NA	ENST00000321288.5:c.82C>A	ENSP00000325012.5:p.Leu28Met	82	28	L/M	-	rs142500039	1	missense_variant	23.3	0.000832693	Confirmed	0.0066	0.0025	0.0002	0.002	0.0066	0	0.0004	0.0034	0.0046	0.0015	4.9566e-20	0.82387	0.626	1.097	-	yes	NA	NA	NA
GEMINI-95	CCDC33	CCDC33	15	74628375	CTAA	-	179	INDEL	REC-chet	NA	118680	frameshift deletion	CCDC33:ENST00000398814.3:exon19:c.2249_2252del:p.A750fs	NA	15:74628374-74628378	ENSG00000140481	19/19	NA	ENST00000398814.3:c.2251_2254del	ENSP00000381795.3:p.Asn751LeufsTer34	2680-2683	750-751	AN/X	YES	-	1	frameshift_variant	26.7	0.000832693	Confirmed	NA	NA	NA	NA	NA	NA	NA	NA	NA	NA	4.9566e-20	0.82387	0.626	1.097	-	yes	NA	NA	NA
GEMINI-95	POC5	POC5	5	74986296	C	T	107	SNV	REC-hom	NA	NA	stopgain	POC5:ENST00000428202.2:exon8:c.G887A:p.W296X	POC5:ENST00000380475.2:exon8:c.G536A:p.W179X,POC5:ENST00000514838.2:exon7:c.G803A:p.W268X,POC5:ENST00000510798.1:exon7:c.G536A:p.W179X,POC5:ENST00000446329.2:exon7:c.G812A:p.W271X	5:74986296-74986296	ENSG00000152359	8/12	NA	ENST00000428202.2:c.887G>A	ENSP00000410216.2:p.Trp296Ter	1077	296	W/*	YES	rs1263115269	-1	stop_gained	38	2.83382e-07	Confirmed	9.164e-06	4.153e-06	0	0	0	0	0	9.164e-06	0	0	1.2092e-07	0.59394	0.396	0.915	-	yes	NA	NA	NA
GEMINI-95	C9orf131	C9orf131	9	35043288	A	G	173	SNV	REC-hom	NA	NA	nonsynonymous SNV	C9orf131:ENST00000354479.5:exon2:c.A443G:p.K148R	C9orf131:ENST00000312292.5:exon2:c.A662G:p.K221R,C9orf131:ENST00000421362.2:exon3:c.A518G:p.K173R	9:35043288-35043288	ENSG00000174038	2/2	NA	ENST00000354479.5:c.443A>G	ENSP00000346472.5:p.Lys148Arg	493	148	K/R	-	rs756246900	1	missense_variant	23.3	3.07585e-06	Not tested	0.0002	3.249e-05	0	0	0	0	0	4.476e-05	0.0002	6.497e-05	4.6321e-18	0.97742	0.719	1.348	-	yes	NA	NA	NA
GEMINI-99	TLR1	TLR1	4	38799957	T	A	83	SNV	REC-hom	NA	NA	stopgain	TLR1:ENST00000308979.2:exon4:c.A496T:p.K166X	TLR1:ENST00000502213.2:exon3:c.A496T:p.K166X	4:38799957-38799957	ENSG00000174125	4/4	NA	ENST00000308979.2:c.496A>T	ENSP00000354932.2:p.Lys166Ter	770	166	K/*	YES	rs148163826,COSV58304176,COSV58304185	-1	stop_gained	27	3.02195e-06	Confirmed	0.0007	0.0002	0	0.0001	0.0002	0	0	0.0003	0.0007	3.249e-05	5.8704e-23	1.4112	1.047	1.851	-	no	NA	NA	NA
GEMINI-99	PCDHB3	PCDHB3	5	140480570	C	A	66	SNV	REC-hom	NA	NA	nonsynonymous SNV	PCDHB3:ENST00000231130.2:exon1:c.C337A:p.P113T	NA	5:140480570-140480570	ENSG00000113205	1/1	NA	ENST00000231130.2:c.337C>A	ENSP00000231130.2:p.Pro113Thr	337	113	P/T	YES	rs140168051	1	missense_variant	29.6	1.18904e-06	Not tested	0.0001	5.686e-05	0	0	0	0	0	0.0001	0	0	1.5891e-07	0.80042	0.512	1.296	-	no	NA	NA	NA
GEMINI-101	TGIF2LX	TGIF2LX	X	89177651	G	-	94	INDEL	X-linked-hem	NA	NA	frameshift deletion	TGIF2LX:ENST00000283891.5:exon2:c.567delG:p.P189fs	TGIF2LX:ENST00000561129.2:exon1:c.567delG:p.P189fs	X:89177650-89177651	ENSG00000153779	2/2	NA	ENST00000283891.5:c.567del	ENSP00000355119.4:p.Lys190ArgfsTer31	675	189	P/X	-	-	1	frameshift_variant	23.8	7.2383e-05	Not tested	NA	NA	NA	NA	NA	NA	NA	NA	NA	NA	NA	NA	NA	NA	yes	yes	NA	NA	NA
GEMINI-104	PLCD4	PLCD4	2	219492952	C	T	99	SNV	REC-chet	NA	2430	nonsynonymous SNV	PLCD4:ENST00000432688.1:exon7:c.C973T:p.R325W	PLCD4:ENST00000450993.2:exon7:c.C973T:p.R325W,PLCD4:ENST00000417849.1:exon7:c.C973T:p.R325W	2:219492952-219492952	ENSG00000115556	7/17	NA	ENST00000432688.1:c.973C>T	ENSP00000396185.1:p.Arg325Trp	1215	325	R/W	-	rs61733653	1	missense_variant,splice_region_variant	25.4	0.000762932	Not tested	0.01	0.0057	0.0025	0.004	0.0001	0	0.0015	0.01	0.0064	0.0014	1.2913e-13	0.65059	0.479	0.897	-	no	NA	NA	NA
GEMINI-104	PLCD4	PLCD4	2	219495382	T	C	175	SNV	REC-chet	NA	2430	nonsynonymous SNV	PLCD4:ENST00000432688.1:exon9:c.T1129C:p.Y377H	PLCD4:ENST00000450993.2:exon9:c.T1129C:p.Y377H,PLCD4:ENST00000417849.1:exon9:c.T1129C:p.Y377H	2:219495382-219495382	ENSG00000115556	9/17	NA	ENST00000432688.1:c.1129T>C	ENSP00000396185.1:p.Tyr377His	1371	377	Y/H	-	rs201051996	1	missense_variant	28	0.000762932	Not tested	0.0007	0.0003	0.0003	5.956e-05	0	0	0	0.0007	0	0.0001	1.2913e-13	0.65059	0.479	0.897	-	no	NA	NA	NA
GEMINI-109	CCT6B	CCT6B	17	33285649	C	T	32	SNV	REC-hom	NA	NA	nonsynonymous SNV	CCT6B:ENST00000421975.3:exon3:c.G266A:p.G89E	CCT6B:ENST00000314144.5:exon3:c.G266A:p.G89E	17:33285649-33285649	ENSG00000132141	3/13	NA	ENST00000421975.3:c.266G>A	ENSP00000398044.3:p.Gly89Glu	275	89	G/E	-	rs567261667	-1	missense_variant	31	3.76474e-06	Not tested	0.0085	0.0011	0	0	0	0	0	0	0.0004	0.0085	5.6679e-11	0.76563	0.533	1.123	-	yes	NA	NA	NA
GEMINI-110	POTEJ	POTEJ	2	131414722	G	A	69	SNV	REC-hom	NA	NA	nonsynonymous SNV	POTEJ:ENST00000409602.1:exon15:c.G2389A:p.V797M	NA	2:131414722-131414722	ENSG00000222038	15/15	NA	ENST00000409602.1:c.2389G>A	ENSP00000387176.1:p.Val797Met	2441	797	V/M	YES	rs746981399	1	missense_variant	24.4	0.000191289	Not tested	0.0002	7.475e-05	0	3.278e-05	0	6.164e-05	5.478e-05	0.0001	0.0002	0	2.0619e-08	0.85764	0.557	1.363	-	yes	NA	NA	NA
GEMINI-113	CCDC89	CCDC89	11	85396273	C	T	120	SNV	REC-chet	NA	836	nonsynonymous SNV	CCDC89:ENST00000316398.3:exon1:c.G901A:p.E301K	NA	11:85396273-85396273	ENSG00000179071	1/1	NA	ENST00000316398.3:c.901G>A	ENSP00000320649.3:p.Glu301Lys	1048	301	E/K	YES	rs769985254	-1	missense_variant	11.56	0.000916495	Confirmed	0.0006	7.333e-05	0	0	0	0	0	0	0	0.0006	7.8532e-05	0.6538	0.383	1.179	-	yes	NA	NA	NA
GEMINI-113	CCDC89	CCDC89	11	85397109	C	T	118	SNV	REC-chet	NA	836	nonsynonymous SNV	CCDC89:ENST00000316398.3:exon1:c.G65A:p.R22H	NA	11:85397109-85397109	ENSG00000179071	1/1	NA	ENST00000316398.3:c.65G>A	ENSP00000320649.3:p.Arg22His	212	22	R/H	YES	rs541315208	-1	missense_variant	13.93	0.000916495	Confirmed	0.0089	0.0011	6.534e-05	0	0	0	0	8.952e-06	0.0002	0.0089	7.8532e-05	0.6538	0.383	1.179	-	yes	NA	NA	NA
GEMINI-118	PCBP3	PCBP3	21	47355185	C	T	23	SNV	REC-chet	NA	4847	nonsynonymous SNV	PCBP3:ENST00000400309.1:exon12:c.C872T:p.P291L	PCBP3:ENST00000400310.1:exon12:c.C815T:p.P272L,PCBP3:ENST00000400308.1:exon11:c.C797T:p.P266L,PCBP3:ENST00000449640.1:exon12:c.C875T:p.P292L,PCBP3:ENST00000400314.1:exon14:c.C875T:p.P292L,PCBP3:ENST00000400304.1:exon11:c.C845T:p.P282L	21:47355185-47355185	ENSG00000183570	12/14	NA	ENST00000400309.1:c.872C>T	ENSP00000383164.1:p.Pro291Leu	997	291	P/L	-	rs140239725	1	missense_variant	23.5	8.41954e-05	Not tested	0.0007	0.0002	0.0007	0.0002	0	0	0	0.0003	0	3.251e-05	0.84326	0.16887	0.082	0.386	-	no	NA	NA	NA
GEMINI-118	PCBP3	PCBP3	21	47360032	C	T	66	SNV	REC-chet	NA	4847	nonsynonymous SNV	PCBP3:ENST00000400309.1:exon13:c.C995T:p.T332M	PCBP3:ENST00000400310.1:exon13:c.C938T:p.T313M,PCBP3:ENST00000400308.1:exon12:c.C920T:p.T307M,PCBP3:ENST00000449640.1:exon13:c.C998T:p.T333M,PCBP3:ENST00000400314.1:exon15:c.C998T:p.T333M,PCBP3:ENST00000400304.1:exon12:c.C968T:p.T323M	21:47360032-47360032	ENSG00000183570	13/14	NA	ENST00000400309.1:c.995C>T	ENSP00000383164.1:p.Thr332Met	1120	332	T/M	-	rs375465014	1	missense_variant	17.78	8.41954e-05	Not tested	0.0004	0.0001	0.0003	2.978e-05	0	0	0	6.266e-05	0	0.0004	0.84326	0.16887	0.082	0.386	-	no	NA	NA	NA
GEMINI-984	CBFA2T2	CBFA2T2	20	32228315	A	G	102	SNV	REC-chet	NA	3868	nonsynonymous SNV	CBFA2T2:ENST00000346541.3:exon11:c.A1493G:p.N498S	CBFA2T2:ENST00000359606.3:exon10:c.A1523G:p.N508S,CBFA2T2:ENST00000375279.2:exon11:c.A1493G:p.N498S,CBFA2T2:ENST00000397800.1:exon10:c.A1406G:p.N469S,CBFA2T2:ENST00000342704.6:exon10:c.A1466G:p.N489S,CBFA2T2:ENST00000492345.1:exon12:c.A1406G:p.N469S,CBFA2T2:ENST00000543126.1:exon2:c.A137G:p.N46S	20:32228315-32228315	ENSG00000078699	11/12	NA	ENST00000346541.3:c.1493A>G	ENSP00000262653.7:p.Asn498Ser	2030	498	N/S	YES	rs75180889	1	missense_variant	16.88	0.000180016	Not tested	0.0049	0.0031	0.0007	0.0049	0.0015	0.0015	0.0006	0.0044	0.0038	0.0007	0.99585	0.10192	0.045	0.263	-	no	NA	NA	NA
GEMINI-984	CBFA2T2	CBFA2T2	20	32232183	G	A	174	SNV	REC-chet	NA	3868	nonsynonymous SNV	CBFA2T2:ENST00000346541.3:exon12:c.G1546A:p.E516K	CBFA2T2:ENST00000359606.3:exon11:c.G1576A:p.E526K,CBFA2T2:ENST00000375279.2:exon12:c.G1546A:p.E516K,CBFA2T2:ENST00000397800.1:exon11:c.G1459A:p.E487K,CBFA2T2:ENST00000342704.6:exon11:c.G1519A:p.E507K,CBFA2T2:ENST00000492345.1:exon13:c.G1459A:p.E487K,CBFA2T2:ENST00000543126.1:exon3:c.G190A:p.E64K	20:32232183-32232183	ENSG00000078699	12/12	NA	ENST00000346541.3:c.1546G>A	ENSP00000262653.7:p.Glu516Lys	2083	516	E/K	YES	rs773135856	1	missense_variant	34	0.000180016	Not tested	0.0001	3.67e-05	0	0	0	0	0	4.512e-05	0	0.0001	0.99585	0.10192	0.045	0.263	-	no	NA	NA	NA
GEMINI-989	ZNF646	ZNF646	16	31092924	C	A	261	SNV	REC-chet	trans	32	nonsynonymous SNV	ZNF646:ENST00000300850.5:exon2:c.C5279A:p.P1760H	ZNF646:ENST00000394979.2:exon1:c.C5279A:p.P1760H	16:31092924-31092924	ENSG00000167395	2/3	NA	ENST00000300850.5:c.5279C>A	ENSP00000300850.5:p.Pro1760His	5568	1760	P/H	YES	rs199993949	1	missense_variant	25	0.000869268	Not tested	0.0007	0.0003	0	6.022e-05	0	0	0	0.0007	0	0	6.7754e-06	0.35511	0.247	0.521	-	yes	NA	NA	NA
GEMINI-989	ZNF646	ZNF646	16	31092956	C	T	257	SNV	REC-chet	trans	32	nonsynonymous SNV	ZNF646:ENST00000300850.5:exon2:c.C5311T:p.R1771C	ZNF646:ENST00000394979.2:exon1:c.C5311T:p.R1771C	16:31092956-31092956	ENSG00000167395	2/3	NA	ENST00000300850.5:c.5311C>T	ENSP00000300850.5:p.Arg1771Cys	5600	1771	R/C	YES	rs199756448	1	missense_variant	32	0.000869268	Not tested	0.007	0.0004	0.0001	0.0005	0.007	0	4.549e-05	0.0002	0.0004	0	6.7754e-06	0.35511	0.247	0.521	-	yes	NA	NA	NA
GEMINI-993	MAGEB18	MAGEB18	X	26157986	T	-	49	INDEL	X-linked-hem	NA	NA	frameshift deletion	MAGEB18:ENST00000325250.1:exon2:c.884delT:p.V295fs	NA	X:26157985-26157986	ENSG00000176774	2/3	NA	ENST00000325250.1:c.884del	ENSP00000314543.1:p.Val295AlafsTer13	1071	295	V/X	YES	-	1	frameshift_variant	22.2	0.000560441	Confirmed	NA	NA	NA	NA	NA	NA	NA	NA	NA	NA	5.6883e-05	1.1334	0.605	1.853	-	yes	NA	NA	NA
GEMINI-995	PLD6	PLD6	17	17109308	A	C	213	SNV	REC-chet	trans	96	nonsynonymous SNV	PLD6:ENST00000321560.3:exon1:c.T293G:p.L98R	NA	17:17109308-17109308	ENSG00000179598	1/2	NA	ENST00000321560.3:c.293T>G	ENSP00000317177.3:p.Leu98Arg	322	98	L/R	YES	rs375574430	-1	missense_variant	26.9	3.72152e-06	Confirmed	0.0003	0.0001	0.0001	0	0	0	0	0.0003	0	0	0.0023012	0.877	0.424	1.758	-	yes	NA	NA	NA
GEMINI-995	PLD6	PLD6	17	17109405	GGAGCTCGGCCAGCTCCGCGCCC	-	196	INDEL	REC-chet	trans	96	frameshift deletion	PLD6:ENST00000321560.3:exon1:c.174_196del:p.P58fs	NA	17:17109404-17109427	ENSG00000179598	1/2	NA	ENST00000321560.3:c.174_196del	ENSP00000317177.3:p.Gly59ArgfsTer137	203-225	58-66	PGAELAELP/PX	YES	rs1222208815	-1	frameshift_variant	25.3	3.72152e-06	Confirmed	3.192e-05	1.195e-05	0	0	0	0	0	3.192e-05	0	0	0.0023012	0.877	0.424	1.758	-	yes	NA	NA	NA
GEMINI-1001	U2AF1	U2AF1	21	44485313	0	-	0	CNV	REC-hom	NA	NA	frameshift deletion	U2AF1:ENST00000291552.4:wholegene	CBS:ENST00000544202.1:wholegene,CBS:ENST00000398158.1:wholegene,CBS:ENST00000359624.3:wholegene,U2AF1:ENST00000380276.2:wholegene,CBS:ENST00000352178.5:wholegene,U2AF1:ENST00000398137.1:wholegene,CBS:ENST00000398165.3:wholegene,U2AF1:ENST00000459639.1:wholegene,CBS:ENST00000398168.1:wholegene	NA	NA	NA	NA	NA	NA	NA	NA	NA	NA	NA	NA	NA	37.9688	6.02213e-07	Not tested	NA	NA	NA	NA	NA	NA	NA	NA	NA	NA	0.9899	0	0	0.216	-	no	NA	NA	NA
GEMINI-1006	PLD6	PLD6	17	17109249	C	T	103	SNV	REC-chet	trans	59	nonsynonymous SNV	PLD6:ENST00000321560.3:exon1:c.G352A:p.V118M	NA	17:17109249-17109249	ENSG00000179598	1/2	NA	ENST00000321560.3:c.352G>A	ENSP00000317177.3:p.Val118Met	381	118	V/M	YES	rs1386666852	-1	missense_variant	31	9.68783e-07	Confirmed	NA	NA	NA	NA	NA	NA	NA	NA	NA	NA	0.0023012	0.877	0.424	1.758	-	yes	NA	NA	NA
GEMINI-1006	PLD6	PLD6	17	17109308	A	C	121	SNV	REC-chet	trans	59	nonsynonymous SNV	PLD6:ENST00000321560.3:exon1:c.T293G:p.L98R	NA	17:17109308-17109308	ENSG00000179598	1/2	NA	ENST00000321560.3:c.293T>G	ENSP00000317177.3:p.Leu98Arg	322	98	L/R	YES	rs375574430	-1	missense_variant	26.9	9.68783e-07	Confirmed	0.0003	0.0001	0.0001	0	0	0	0	0.0003	0	0	0.0023012	0.877	0.424	1.758	-	yes	NA	NA	NA
GEMINI-1013	KPNA5	KPNA5	6	117043431	G	A	49	SNV	REC-chet	NA	7371	nonsynonymous SNV	KPNA5:ENST00000356348.1:exon9:c.G899A:p.R300Q	KPNA5:ENST00000368564.1:exon9:c.G899A:p.R300Q	6:117043431-117043431	ENSG00000196911	9/15	NA	ENST00000356348.1:c.899G>A	ENSP00000348704.1:p.Arg300Gln	1030	300	R/Q	-	rs150107300	1	missense_variant	27.7	1.88022e-06	Not tested	0.0055	0.0005	0.0009	0	0	0.0055	0	0	0.0015	0.0004	0.00013525	0.39158	0.25	0.634	-	no	NA	NA	NA
GEMINI-1013	KPNA5	KPNA5	6	117050802	G	A	63	SNV	REC-chet	NA	7371	nonsynonymous SNV	KPNA5:ENST00000356348.1:exon13:c.G1330A:p.A444T	KPNA5:ENST00000368564.1:exon13:c.G1330A:p.A444T	6:117050802-117050802	ENSG00000196911	13/15	NA	ENST00000356348.1:c.1330G>A	ENSP00000348704.1:p.Ala444Thr	1461	444	A/T	-	-	1	missense_variant	26.2	1.88022e-06	Not tested	NA	NA	NA	NA	NA	NA	NA	NA	NA	NA	0.00013525	0.39158	0.25	0.634	-	no	NA	NA	NA
GEMINI-1015	ESPN	ESPN	1	6504686	A	G	77	SNV	REC-chet	NA	7351	nonsynonymous SNV	ESPN:ENST00000377828.1:exon6:c.A1136G:p.N379S	NA	1:6504686-6504686	ENSG00000187017	6/13	NA	ENST00000377828.1:c.1136A>G	ENSP00000367059.1:p.Asn379Ser	1304	379	N/S	YES	rs139206180	1	missense_variant	25.3	0.000834803	Not tested	0.0001	6.498e-05	0	0	0	0	0	0.0001	0	0	2.8667e-09	0.62985	0.434	0.934	-	yes	NA	NA	NA
GEMINI-1015	ESPN	ESPN	1	6512037	G	A	112	SNV	REC-chet	NA	7351	nonsynonymous SNV	ESPN:ENST00000461727.1:exon5:c.G508A:p.V170M	ESPN:ENST00000377828.1:exon10:c.G2206A:p.V736M,ESPN:ENST00000416731.1:exon4:c.G508A:p.V170M	1:6512037-6512037	ENSG00000187017	5/8	NA	ENST00000461727.1:c.508G>A	ENSP00000465308.1:p.Val170Met	727	170	V/M	-	rs375388717,COSV64704655	1	missense_variant	28.2	0.000834803	Not tested	0.0002	5.468e-05	0	0.0002	0	0	0	9.331e-06	0.0002	0.0001	2.8667e-09	0.62985	0.434	0.934	-	yes	NA	NA	NA
GEMINI-1024	POLN	POLN	4	2083387	G	A	98	SNV	REC-hom	NA	NA	stopgain	POLN:ENST00000382865.1:exon20:c.C2281T:p.R761X	POLN:ENST00000511885.2:exon22:c.C2281T:p.R761X	4:2083387-2083387	ENSG00000130997	20/24	NA	ENST00000382865.1:c.2281C>T	ENSP00000372316.1:p.Arg761Ter	2281	761	R/*	-	rs762214513,COSV67023262	-1	stop_gained	42	1.06393e-07	Confirmed	6.535e-05	2.03e-05	6.535e-05	0	0	0	0	2.686e-05	0	3.249e-05	9.488e-41	1.1415	0.922	1.423	-	yes	NA	NA	NA
GEMINI-1053	CEP250	CEP250	20	34064340	C	T	47	SNV	REC-chet	NA	33536	nonsynonymous SNV	CEP250:ENST00000397527.1:exon16:c.C1783T:p.R595W	CEP250:ENST00000342580.4:exon16:c.C1783T:p.R595W	20:34064340-34064340	ENSG00000126001	16/35	NA	ENST00000397527.1:c.1783C>T	ENSP00000380661.1:p.Arg595Trp	2503	595	R/W	YES	rs201227843	1	missense_variant	35	0.000224805	Not tested	0.0002	8.534e-05	0	0	0	0	0	0.0002	0	0	9.449e-33	0.53507	0.444	0.647	-	yes	NA	NA	NA
GEMINI-1053	CEP250	CEP250	20	34097876	A	G	55	SNV	REC-chet	NA	33536	nonsynonymous SNV	CEP250:ENST00000397527.1:exon34:c.A7058G:p.Q2353R	CEP250:ENST00000342580.4:exon33:c.A6890G:p.Q2297R	20:34097876-34097876	ENSG00000126001	34/35	NA	ENST00000397527.1:c.7058A>G	ENSP00000380661.1:p.Gln2353Arg	7778	2353	Q/R	YES	-	1	missense_variant	27.5	0.000224805	Not tested	NA	NA	NA	NA	NA	NA	NA	NA	NA	NA	9.449e-33	0.53507	0.444	0.647	-	yes	NA	NA	NA
GEMINI-1055	BUB1	BUB1	2	111398692	T	G	90	SNV	REC-chet	NA	14759	nonsynonymous SNV	BUB1:ENST00000409311.1:exon22:c.A2703C:p.K901N	BUB1:ENST00000535254.1:exon22:c.A2814C:p.K938N,BUB1:ENST00000302759.6:exon23:c.A2874C:p.K958N	2:111398692-111398692	ENSG00000169679	22/24	NA	ENST00000409311.1:c.2703A>C	ENSP00000386701.1:p.Lys901Asn	2771	901	K/N	-	rs112704069	-1	missense_variant	26.7	0.000415329	Not tested	0.0009	5.701e-05	0.0009	0	0	0	0	0	0	0	4.8813e-09	0.42702	0.308	0.601	-	no	NA	NA	NA
GEMINI-1055	BUB1	BUB1	2	111413451	C	T	81	SNV	REC-chet	NA	14759	nonsynonymous SNV	BUB1:ENST00000409311.1:exon16:c.G1741A:p.V581I	BUB1:ENST00000535254.1:exon15:c.G1681A:p.V561I,BUB1:ENST00000302759.6:exon16:c.G1741A:p.V581I	2:111413451-111413451	ENSG00000169679	16/24	NA	ENST00000409311.1:c.1741G>A	ENSP00000386701.1:p.Val581Ile	1809	581	V/I	-	rs113082348	-1	missense_variant	15.04	0.000415329	Not tested	0.0009	5.688e-05	0.0009	0	0	0	0	0	0	0	4.8813e-09	0.42702	0.308	0.601	-	no	NA	NA	NA
GEMINI-1056	ALLC	ALLC	2	3729251	G	T	54	SNV	REC-chet	NA	15779	nonsynonymous SNV	ALLC:ENST00000252505.3:exon6:c.G326T:p.G109V	NA	2:3729251-3729251	ENSG00000151360	6/12	NA	ENST00000252505.3:c.326G>T	ENSP00000252505.3:p.Gly109Val	488	109	G/V	YES	rs183345834	1	missense_variant	11.13	0.000423134	Not tested	0.0014	0.0009	0.0003	0.0001	0	5.876e-05	0.0008	0.0014	0.0007	0.0012	4.2324e-16	1.0475	0.753	1.483	-	yes	NA	NA	NA
GEMINI-1056	ALLC	ALLC	2	3745030	C	G	49	SNV	REC-chet	NA	15779	nonsynonymous SNV	ALLC:ENST00000252505.3:exon10:c.C834G:p.D278E	NA	2:3745030-3745030	ENSG00000151360	10/12	NA	ENST00000252505.3:c.834C>G	ENSP00000252505.3:p.Asp278Glu	996	278	D/E	YES	rs200397381	1	missense_variant	22.4	0.000423134	Not tested	0.0025	0.0013	0.0006	0.0002	0	0	0.001	0.0025	0.0007	9.75e-05	4.2324e-16	1.0475	0.753	1.483	-	yes	NA	NA	NA
GEMINI-1059	CCDC89	CCDC89	11	85396271	C	A	85	SNV	REC-hom	NA	NA	nonsynonymous SNV	CCDC89:ENST00000316398.3:exon1:c.G903T:p.E301D	NA	11:85396271-85396271	ENSG00000179071	1/1	NA	ENST00000316398.3:c.903G>T	ENSP00000320649.3:p.Glu301Asp	1050	301	E/D	YES	rs146974066	-1	missense_variant	23.5	0.000137752	Confirmed	0.0079	0.004	0.0006	0.0026	0.0079	0	0.0041	0.0059	0.0038	0.0013	7.8532e-05	0.6538	0.383	1.179	-	yes	NA	NA	NA
GEMINI-1067	SPAG4	SPAG4	20	34204198	T	A	153	SNV	REC-chet	NA	917	stopgain	SPAG4:ENST00000374273.3:exon1:c.T273A:p.C91X	NA	20:34204198-34204198	ENSG00000061656	1/12	NA	ENST00000374273.3:c.273T>A	ENSP00000363391.3:p.Cys91Ter	385	91	C/*	YES	rs201985967	1	stop_gained	36	0.000499546	Not tested	0.0097	0.002	0	0	0.0027	0.0027	0.0097	0.0008	0.0025	0.0006	2.7163e-07	0.60656	0.4	0.948	-	yes	NA	NA	NA
GEMINI-1067	SPAG4	SPAG4	20	34205115	A	G	76	SNV	REC-chet	NA	917	nonsynonymous SNV	SPAG4:ENST00000374273.3:exon2:c.A362G:p.D121G	NA	20:34205115-34205115	ENSG00000061656	2/12	NA	ENST00000374273.3:c.362A>G	ENSP00000363391.3:p.Asp121Gly	474	121	D/G	YES	rs1326866887	1	missense_variant	22.3	0.000499546	Not tested	6.182e-05	4.416e-06	0	0	0	6.182e-05	0	0	0	0	2.7163e-07	0.60656	0.4	0.948	-	yes	NA	NA	NA
GEMINI-129	STPG1	STPG1	1	24696204	G	A	54	SNV	REC-hom	NA	NA	nonsynonymous SNV	STPG1:ENST00000440416.1:exon5:c.C556T:p.P186S	STPG1:ENST00000003583.8:exon6:c.C556T:p.P186S,STPG1:ENST00000337248.4:exon7:c.C697T:p.P233S,STPG1:ENST00000374409.1:exon7:c.C697T:p.P233S	1:24696204-24696204	ENSG00000001460	5/7	NA	ENST00000440416.1:c.556C>T	ENSP00000408712.1:p.Pro186Ser	649	186	P/S	-	rs765975816	-1	missense_variant	25.2	1.51304e-05	Not tested	9.936e-05	1.227e-05	0	0	0	0	0	0	0	9.936e-05	1.2043e-09	0.8696	0.581	1.339	-	yes	NA	NA	NA
GEMINI-129	C16orf46	C16orf46	16	81097545	T	A	23	SNV	REC-hom	NA	NA	stopgain	C16orf46:ENST00000299578.5:exon3:c.A16T:p.K6X	C16orf46:ENST00000378611.4:exon2:c.A16T:p.K6X	16:81097545-81097545	ENSG00000166455	3/4	NA	ENST00000299578.5:c.16A>T	ENSP00000299578.4:p.Lys6Ter	252	6	K/*	YES	-	-1	stop_gained	33	3.35133e-07	Confirmed	NA	NA	NA	NA	NA	NA	NA	NA	NA	NA	6.8068e-08	0.99947	0.627	1.627	yes	yes	NA	NA	NA
GEMINI-129	ZFR2	ZFR2	19	3810840	G	A	74	SNV	REC-hom	NA	NA	stopgain	ZFR2:ENST00000262961.4:exon16:c.C2341T:p.R781X	NA	19:3810840-3810840	ENSG00000105278	16/19	NA	ENST00000262961.4:c.2341C>T	ENSP00000262961.3:p.Arg781Ter	2352	781	R/*	YES	rs770388068	-1	stop_gained	35	9.91436e-07	Confirmed	0.0005	2.813e-05	0	0	0	0	0	3.858e-05	0.0005	0	9.7623e-26	0.97302	0.752	1.271	yes	no	NA	NA	NA
GEMINI-129	SLC30A3	SLC30A3	2	27479380	G	A	48	SNV	REC-hom	NA	NA	nonsynonymous SNV	SLC30A3:ENST00000447008.2:exon8:c.C877T:p.R293C	SLC30A3:ENST00000233535.4:exon7:c.C892T:p.R298C	2:27479380-27479380	ENSG00000115194	8/9	NA	ENST00000447008.2:c.877C>T	ENSP00000415226.2:p.Arg293Cys	1014	293	R/C	-	rs146572471	-1	missense_variant	28.8	4.56835e-06	Not tested	0.0012	0.0006	6.542e-05	0.0002	0	0	8.972e-05	0.0012	0	0.0002	0.5421	0.19694	0.089	0.509	-	yes	NA	NA	NA
GEMINI-129	HIST1H1T	HIST1H1T	6	26107972	G	C	32	SNV	REC-hom	NA	NA	nonsynonymous SNV	HIST1H1T:ENST00000338379.4:exon1:c.C350G:p.P117R	NA	6:26107972-26107972	ENSG00000187475	1/1	NA	ENST00000338379.4:c.350C>G	ENSP00000341214.4:p.Pro117Arg	393	117	P/R	YES	rs150570103	-1	missense_variant	17.9	1.77372e-05	Not tested	0.0008	0.0002	0.0001	0.0008	0	0	0	0.0001	0.0005	9.747e-05	NA	NA	NA	NA	-	yes	NA	NA	NA
GEMINI-130	BBS1	BBS1	11	66282057	G	A	51	SNV	REC-hom	NA	NA	nonsynonymous SNV	BBS1:ENST00000455748.2:exon4:c.G340A:p.V114M	BBS1:ENST00000393994.2:exon4:c.G340A:p.V114M,BBS1:ENST00000318312.7:exon4:c.G340A:p.V114M,CTD-3074O7.11:ENST00000419755.3:exon4:c.G451A:p.V151M,BBS1:ENST00000537537.1:exon3:c.G51A:p.M17I	11:66282057-66282057	ENSG00000174483	4/13	NA	ENST00000455748.2:c.340G>A	ENSP00000405764.2:p.Val114Met	358	114	V/M	-	-	1	missense_variant	24.8	4.38641e-05	Not tested	NA	NA	NA	NA	NA	NA	NA	NA	NA	NA	3.4063e-12	0.69212	0.497	0.981	-	no	NA	NA	NA
GEMINI-131	CCDC7	CCDC7	10	32856749	AAAC	-	40	INDEL	REC-hom	NA	NA	frameshift deletion	CCDC7:ENST00000277657.6:exon16:c.1349_1352del:p.E450fs	CCDC7:ENST00000362006.5:exon16:c.1349_1352del:p.E450fs	10:32856748-32856752	ENSG00000216937	16/18	NA	ENST00000277657.6:c.1351_1354del	ENSP00000277657.6:p.Thr451GlufsTer30	1658-1661	450-451	ET/X	-	-	1	frameshift_variant	25.1	1.53535e-05	Confirmed	NA	NA	NA	NA	NA	NA	NA	NA	NA	NA	3.2918e-12	0.69348	0.498	0.982	-	yes	NA	NA	NA
GEMINI-131	CMTM1	CMTM1	16	66600753	C	T	75	SNV	REC-hom	NA	NA	nonsynonymous SNV	CMTM1:ENST00000328020.6:exon1:c.C337T:p.R113C	CMTM1:ENST00000379500.2:exon1:c.C337T:p.R113C,CMTM1:ENST00000533953.1:exon1:c.C337T:p.R113C	16:66600753-66600753	ENSG00000089505	1/4	NA	ENST00000328020.6:c.337C>T	ENSP00000330061.6:p.Arg113Cys	337	113	R/C	-	-	1	missense_variant	26	1.02867e-05	Not tested	NA	NA	NA	NA	NA	NA	NA	NA	NA	NA	0.0022376	0.62802	0.327	1.315	-	yes	NA	NA	NA
GEMINI-131	ATP6V0E2	ATP6V0E2	7	149576629	C	T	82	SNV	REC-hom	NA	NA	stopgain	ATP6V0E2:ENST00000606024.1:exon3:c.C358T:p.R120X	ATP6V0E2:ENST00000421974.2:exon3:c.C505T:p.R169X,ATP6V0E2:ENST00000479613.1:exon4:c.C427T:p.R143X	7:149576629-149576629	ENSG00000171130	3/3	NA	ENST00000606024.1:c.358C>T	ENSP00000475904.1:p.Arg120Ter	437	120	R/*	-	rs201704269	1	stop_gained	27.2	2.04865e-05	Confirmed	0.0005	0.0001	0.0003	3.913e-05	0	0.0004	0	0.0001	0.0005	0	0.29517	0.25481	0.089	1.189	yes	no	NA	NA	NA
GEMINI-132	CCDC33	CCDC33	15	74573128	C	T	101	SNV	REC-hom	NA	NA	nonsynonymous SNV	CCDC33:ENST00000398814.3:exon9:c.C1009T:p.R337W	CCDC33:ENST00000321288.5:exon11:c.C1618T:p.R540W	15:74573128-74573128	ENSG00000140481	9/19	NA	ENST00000398814.3:c.1009C>T	ENSP00000381795.3:p.Arg337Trp	1440	337	R/W	YES	rs115546722	1	missense_variant	23.5	2.44585e-05	Not tested	0.0024	0.0002	0.0008	8.703e-05	0.0024	0	0	7.622e-05	0	0.0001	4.9566e-20	0.82387	0.626	1.097	-	yes	NA	NA	NA
GEMINI-138	VWA3A	VWA3A	16	22159612	G	A	105	SNV	REC-hom	NA	NA	nonsynonymous SNV	VWA3A:ENST00000389397.4:exon29:c.G275A:p.R92Q	VWA3A:ENST00000563755.1:exon3:c.G275A:p.R92Q,VWA3A:ENST00000389398.5:exon28:c.G2969A:p.R990Q	16:22159612-22159612	ENSG00000175267	29/35	NA	ENST00000389397.4:c.275G>A	ENSP00000374048.4:p.Arg92Gln	3137	92	R/Q	-	rs201947777	1	missense_variant	24.1	3.24742e-05	Not tested	0.0089	0.0015	0	0.0005	0.0015	0.0002	4.889e-05	0.0006	0.0016	0.0089	1.6824e-25	0.72335	0.574	0.918	-	no	NA	NA	NA
GEMINI-138	LACE1	AFG1L	6	108668195	T	C	24	SNV	REC-hom	NA	NA	nonsynonymous SNV	LACE1:ENST00000368977.4:exon3:c.T367C:p.F123L	NA	6:108668195-108668195	ENSG00000135537	3/13	NA	ENST00000368977.4:c.367T>C	ENSP00000357973.3:p.Phe123Leu	553	123	F/L	YES	rs775252035	1	missense_variant	22.6	1.1579e-05	Not tested	1.791e-05	8.124e-06	0	0	0	0	0	1.791e-05	0	0	6.4428e-09	0.64291	0.439	0.964	-	yes	NA	NA	NA
GEMINI-138	SMPD2	SMPD2	6	109763458	GT	-	57	INDEL	REC-hom	NA	NA	frameshift deletion	SMPD2:ENST00000258052.3:exon5:c.364_365del:p.V122fs	NA	6:109763457-109763459	ENSG00000135587	5/10	NA	ENST00000258052.3:c.365_366del	ENSP00000258052.3:p.Val122AlafsTer77	723-724	122	V/X	YES	-	1	frameshift_variant	34	4.1814e-07	Confirmed	NA	NA	NA	NA	NA	NA	NA	NA	NA	NA	3.5507e-18	1.1355	0.826	1.583	-	yes	NA	NA	NA
GEMINI-141	ROM1	ROM1	11	62381863	C	T	74	SNV	REC-hom	NA	NA	stopgain	ROM1:ENST00000278833.3:exon2:c.C724T:p.R242X	NA	11:62381863-62381863	ENSG00000149489	2/3	NA	ENST00000278833.3:c.724C>T	ENSP00000278833.3:p.Arg242Ter	1265	242	R/*	YES	rs147065010	1	stop_gained	37	4.57969e-07	Confirmed	0.0026	0.0002	0	0	0	0.0026	0	8.952e-06	0	0	0.00041221	0.58503	0.332	1.099	-	no	NA	NA	NA
GEMINI-143	FBXO15	FBXO15	18	71797734	-	G	51	INDEL	REC-hom	NA	NA	frameshift insertion	FBXO15:ENST00000269500.5:exon4:c.263dupC:p.A88fs	FBXO15:ENST00000419743.2:exon4:c.491dupC:p.A164fs	18:71797734-71797734	ENSG00000141665	4/10	NA	ENST00000269500.5:c.263dup	ENSP00000269500.5:p.Ser89IlefsTer8	599-600	88	A/AX	-	rs1485188795	-1	frameshift_variant	26	5.15525e-06	Confirmed	0.0002	1.219e-05	0	0	0	0.0002	0	0	0	0	0.71072	0.18525	0.09	0.424	yes	yes	NA	NA	NA
GEMINI-147	KCTD19	KCTD19	16	67331426	A	-	44	INDEL	REC-hom	NA	NA	frameshift deletion	KCTD19:ENST00000304372.5:exon7:c.1127delT:p.L376fs	NA	16:67331425-67331426	ENSG00000168676	7/16	NA	ENST00000304372.5:c.1127del	ENSP00000305702.5:p.Leu376TrpfsTer40	1183	376	L/X	YES	-	-1	frameshift_variant	24.3	1.09024e-05	Confirmed	NA	NA	NA	NA	NA	NA	NA	NA	NA	NA	5.0661e-15	0.65158	0.486	0.884	-	yes	NA	NA	NA
GEMINI-149	CCDC155	CCDC155	19	49920682	T	A	101	SNV	REC-hom	NA	NA	nonsynonymous SNV	CCDC155:ENST00000447857.3:exon20:c.T1604A:p.L535Q	NA	19:49920682-49920682	ENSG00000161609	20/20	NA	ENST00000447857.3:c.1604T>A	ENSP00000404220.2:p.Leu535Gln	1809	535	L/Q	YES	rs1439365177	1	missense_variant	31	1.53212e-06	Not tested	NA	NA	NA	NA	NA	NA	NA	NA	NA	NA	2.3366e-09	0.54625	0.383	0.794	-	yes	Pre-testicular	Meiotic arrest	Non-obstructive azoospermia, OMIM:NA (PS258150)
GEMINI-149	ZNF610	ZNF610	19	52870001	G	A	32	SNV	REC-hom	NA	NA	nonsynonymous SNV	ZNF610:ENST00000601151.1:exon5:c.G1241A:p.R414H	ZNF610:ENST00000327920.8:exon6:c.G1370A:p.R457H,ZNF610:ENST00000321287.8:exon6:c.G1370A:p.R457H,ZNF610:ENST00000403906.3:exon6:c.G1370A:p.R457H	19:52870001-52870001	ENSG00000167554	5/5	NA	ENST00000601151.1:c.1241G>A	ENSP00000471021.1:p.Arg414His	1693	414	R/H	-	rs147107755	1	missense_variant	15.33	2.75104e-05	Not tested	0.0062	0.0008	0.0001	0.0013	0.0062	0	4.511e-05	0.0007	0.0009	0.0007	0.00010546	0.97834	0.53	1.76	-	yes	NA	NA	NA
GEMINI-149	SLC4A2	SLC4A2	7	150761700	C	T	102	SNV	REC-hom	NA	NA	nonsynonymous SNV	SLC4A2:ENST00000310317.5:exon4:c.C59T:p.P20L	SLC4A2:ENST00000461735.1:exon3:c.C263T:p.P88L,SLC4A2:ENST00000485713.1:exon4:c.C305T:p.P102L,SLC4A2:ENST00000413384.2:exon4:c.C305T:p.P102L,SLC4A2:ENST00000392826.2:exon3:c.C278T:p.P93L	7:150761700-150761700	ENSG00000164889	4/23	NA	ENST00000310317.5:c.59C>T	ENSP00000311402.5:p.Pro20Leu	393	20	P/L	-	rs146857685,COSV59656271	1	missense_variant,splice_region_variant	19	1.68853e-05	Not tested	0.0048	0.0011	6.584e-05	0.0018	0.0022	0	4.496e-05	0.0012	0.0048	0.0007	0.98521	0.17155	0.102	0.299	-	no	NA	NA	NA
GEMINI-154	C2orf61	STPG4	2	47314157	A	T	30	SNV	REC-hom	NA	NA	nonsynonymous SNV	C2orf61:ENST00000445927.2:exon7:c.T737A:p.L246H	NA	2:47314157-47314157	ENSG00000239605	7/7	NA	ENST00000445927.2:c.737T>A	ENSP00000408527.2:p.Leu246His	864	246	L/H	YES	rs374443514	-1	missense_variant	24.8	0.000588171	Not tested	0.0001	1.321e-05	0.0001	0	0	0	0	1.725e-05	0	0	9.5142e-05	0.63334	0.371	1.143	-	yes	NA	NA	NA
GEMINI-154	ST6GALNAC6	ST6GALNAC6	9	130660239	-	G	35	INDEL	REC-hom	NA	NA	frameshift insertion	ST6GALNAC6:ENST00000373146.1:exon2:c.21dupC:p.S8fs	ST6GALNAC6:ENST00000373142.1:exon2:c.21dupC:p.S8fs,ST6GALNAC6:ENST00000291839.5:exon1:c.21dupC:p.S8fs	9:130660239-130660239	ENSG00000160408	2/7	NA	ENST00000373146.1:c.21dup	ENSP00000362239.1:p.Ser8GlnfsTer4	201-202	2021-07-08	-/X	YES	rs780174261	-1	frameshift_variant	32	1.6116e-06	Confirmed	0.003	0.0005	0.0001	0.001	0	0	0	0.0003	0.003	0.0012	0.0022236	0.4339	0.246	0.815	yes	no	NA	NA	NA
GEMINI-158	ZMYM5	ZMYM5	13	20426223	-	A	23	INDEL	REC-hom	NA	NA	frameshift insertion	ZMYM5:ENST00000337963.4:exon3:c.97_98insT:p.D33fs	ZMYM5:ENST00000382907.4:exon3:c.97_98insT:p.D33fs,ZMYM5:ENST00000382905.4:exon3:c.97_98insT:p.D33fs	13:20426223-20426223	ENSG00000132950	3/8	NA	ENST00000337963.4:c.97_98insT	ENSP00000337034.4:p.Asp33ValfsTer13	362-363	33	D/VX	-	-	-1	frameshift_variant	17.93	1.16502e-05	Confirmed	NA	NA	NA	NA	NA	NA	NA	NA	NA	NA	0.00016664	0.57677	0.338	1.041	-	yes	NA	NA	NA
GEMINI-158	NEIL2	NEIL2	8	11643485	G	-	19	INDEL	REC-hom	NA	NA	frameshift deletion	NEIL2:ENST00000528323.1:exon5:c.354delG:p.K118fs	NEIL2:ENST00000284503.6:exon5:c.702delG:p.K234fs,NEIL2:ENST00000403422.3:exon4:c.519delG:p.K173fs,NEIL2:ENST00000436750.3:exon5:c.702delG:p.K234fs,NEIL2:ENST00000455213.2:exon6:c.702delG:p.K234fs	8:11643484-11643485	ENSG00000154328	5/5	NA	ENST00000528323.1:c.354del	ENSP00000435657.1:p.Asn119MetfsTer18	600	118	K/X	-	-	1	frameshift_variant	35	3.89326e-07	Confirmed	NA	NA	NA	NA	NA	NA	NA	NA	NA	NA	2.8655e-11	1.159	0.773	1.736	yes	yes	NA	NA	NA
GEMINI-159	SPANXN1	SPANXN1	X	144337333	GA	-	18	INDEL	X-linked-hem	NA	NA	frameshift deletion	SPANXN1:ENST00000370493.3:exon2:c.218_219del:p.*73fs	NA	X:144337332-144337334	ENSG00000203923	2/2	NA	ENST00000370493.3:c.*3_*4del	-	977-978	73	*/X	YES	rs782813949	1	frameshift_variant,stop_lost	22.4	0.000136742	Confirmed	0.0067	0.0005	0.0067	0.0005	0	0	0	0	0.001	0	0.39191	0	0	1.725	-	yes	NA	NA	NA
GEMINI-160	C1orf146	C1orf146	1	92709807	G	A	19	SNV	REC-hom	NA	NA	nonsynonymous SNV	C1orf146:ENST00000370373.2:exon5:c.G17A:p.C6Y	C1orf146:ENST00000370375.3:exon4:c.G194A:p.C65Y	1:92709807-92709807	ENSG00000203910	5/7	NA	ENST00000370373.2:c.17G>A	ENSP00000359399.2:p.Cys6Tyr	481	6	C/Y	-	rs564970621,COSV64860430	1	missense_variant	23	8.83433e-06	Confirmed	0.0006	6.211e-05	0	6.223e-05	0.0002	0.0001	0	5.445e-05	0.0006	0	0.00020595	0.66624	0.378	1.25	-	yes	NA	NA	NA
GEMINI-161	AK7	AK7	14	96944807	G	A	12	SNV	REC-hom	NA	NA	nonsynonymous SNV	AK7:ENST00000267584.4:exon15:c.G1561A:p.V521I	NA	14:96944807-96944807	ENSG00000140057	15/18	NA	ENST00000267584.4:c.1561G>A	ENSP00000267584.4:p.Val521Ile	1605	521	V/I	YES	rs116365333	1	missense_variant	22.8	3.92635e-05	Confirmed	0.0045	0.0026	0.0007	0.0007	0.0002	0	0.0008	0.0045	0.0031	0.0024	3.0553e-13	0.61877	0.455	0.853	-	yes	Testicular	Spermiogenesis defect	Multiple morphological abnormalities of the sperm flagella, OMIM:617965
GEMINI-161	RAB11FIP5	RAB11FIP5	2	73339510	G	T	42	SNV	REC-hom	NA	NA	nonsynonymous SNV	RAB11FIP5:ENST00000258098.6:exon1:c.C396A:p.D132E	NA	2:73339510-73339510	ENSG00000135631	1/5	NA	ENST00000258098.6:c.396C>A	ENSP00000258098.6:p.Asp132Glu	637	132	D/E	YES	rs774822720,COSV50248690	-1	missense_variant	22.3	9.5308e-06	Not tested	0.0006	3.202e-05	0	0	0	0	0	2.085e-05	0.0006	6.669e-05	0.0014636	0.41249	0.241	0.744	-	yes	NA	NA	NA
GEMINI-161	CSMD1	CSMD1	8	3565960	C	T	15	SNV	REC-hom	NA	NA	nonsynonymous SNV	CSMD1:ENST00000520002.1:exon7:c.G985A:p.D329N	CSMD1:ENST00000602723.1:exon7:c.G985A:p.D329N,CSMD1:ENST00000602557.1:exon7:c.G985A:p.D329N,CSMD1:ENST00000400186.3:exon7:c.G985A:p.D329N,CSMD1:ENST00000542608.1:exon7:c.G985A:p.D329N,CSMD1:ENST00000539096.1:exon7:c.G985A:p.D329N,CSMD1:ENST00000537824.1:exon7:c.G985A:p.D329N	8:3565960-3565960	ENSG00000183117	7/71	NA	ENST00000520002.1:c.985G>A	ENSP00000430733.1:p.Asp329Asn	1541	329	D/N	-	rs770518582,COSV68166947	-1	missense_variant	22.8	0.000205525	Confirmed	0.0004	4.874e-05	0	0	0	0	0	0	0	0.0004	1	0.15269	0.112	0.211	-	no	NA	NA	NA
GEMINI-163	PROCA1	PROCA1	17	27031066	G	A	77	SNV	REC-hom	NA	NA	nonsynonymous SNV	PROCA1:ENST00000301039.2:exon4:c.C521T:p.T174I	PROCA1:ENST00000439862.3:exon5:c.C527T:p.T176I	17:27031066-27031066	ENSG00000167525	4/4	NA	ENST00000301039.2:c.521C>T	ENSP00000301039.2:p.Thr174Ile	715	174	T/I	YES	rs140256102	-1	missense_variant	0.052	0.000642087	Not tested	0.007	0.0006	0.007	0.0008	0	0.0001	0	0.0001	0.0002	6.739e-05	4.4649e-08	0.90296	0.577	1.459	-	yes	NA	NA	NA
GEMINI-163	AOC2	AOC2	17	40998184	C	T	49	SNV	REC-hom	NA	NA	nonsynonymous SNV	AOC2:ENST00000253799.3:exon1:c.C1541T:p.T514M	AOC2:ENST00000452774.2:exon1:c.C1541T:p.T514M	17:40998184-40998184	ENSG00000131480	1/4	NA	ENST00000253799.3:c.1541C>T	ENSP00000253799.2:p.Thr514Met	1568	514	T/M	YES	rs763300745	1	missense_variant	16.67	0.000559126	Not tested	6.821e-05	1.556e-05	6.821e-05	0	0	0	0	1.142e-05	0	5.188e-05	3.2599e-15	0.89249	0.645	1.255	-	yes	NA	NA	NA
GEMINI-164	HDGFL1	HDGFL1	6	22570525	G	A	110	SNV	REC-hom	NA	NA	nonsynonymous SNV	HDGFL1:ENST00000230012.3:exon1:c.G721A:p.E241K	HDGFL1:ENST00000510882.2:exon1:c.G721A:p.E241K	6:22570525-22570525	ENSG00000112273	1/1	NA	ENST00000230012.3:c.721G>A	ENSP00000230012.3:p.Glu241Lys	848	241	E/K	-	rs199533885	1	missense_variant	22.3	7.09625e-06	Not tested	0.0046	0.0005	0.0001	0.0001	0.0046	0	0.0003	0.0008	0	0	0.058681	0.39705	0.18	1.025	-	yes	NA	NA	NA
GEMINI-167	OPLAH	OPLAH	8	145111624	G	A	144	SNV	REC-chet	NA	3158	nonsynonymous SNV	OPLAH:ENST00000426825.1:exon13:c.C1741T:p.R581C	NA	8:145111624-145111624	ENSG00000178814	13/28	NA	ENST00000426825.1:c.1741C>T	ENSP00000475943.1:p.Arg581Cys	1823	581	R/C	YES	rs139103382	-1	missense_variant	33	0.000389693	Not tested	0.001	7.601e-05	0.001	9.025e-05	0	0	0	0	0.0002	0	6.9736e-17	0.65161	0.495	0.868	-	yes	NA	NA	NA
GEMINI-167	OPLAH	OPLAH	8	145114782	G	A	80	SNV	REC-chet	NA	3158	nonsynonymous SNV	OPLAH:ENST00000426825.1:exon2:c.C154T:p.R52C	NA	8:145114782-145114782	ENSG00000178814	2/28	NA	ENST00000426825.1:c.154C>T	ENSP00000475943.1:p.Arg52Cys	236	52	R/C	YES	rs182298526	-1	missense_variant	33	0.000389693	Not tested	0.0047	0.0003	0.0047	0.0001	0	0.0001	0	4.543e-05	0.0002	0	6.9736e-17	0.65161	0.495	0.868	-	yes	NA	NA	NA
GEMINI-168	FOXR2	FOXR2	X	55650814	C	-	22	INDEL	X-linked-hem	NA	NA	frameshift deletion	FOXR2:ENST00000339140.3:exon1:c.670delC:p.Q224fs	NA	X:55650813-55650814	ENSG00000189299	1/1	NA	ENST00000339140.3:c.670del	ENSP00000427329.2:p.Gln224SerfsTer64	982	224	Q/X	YES	rs754318941,COSV59259176	1	frameshift_variant	24.1	0.000276228	Confirmed	0.0023	0.0001	0	0	0.0023	0	0	5.025e-05	0.0002	0	0.076682	1.5003	0.314	1.918	-	yes	NA	NA	NA
GEMINI-171	SPTBN2	SPTBN2	11	66456189	C	T	98	SNV	REC-chet	NA	17008	nonsynonymous SNV	SPTBN2:ENST00000533211.1:exon31:c.G6166A:p.E2056K	SPTBN2:ENST00000529997.1:exon29:c.G6166A:p.E2056K,SPTBN2:ENST00000309996.2:exon30:c.G6166A:p.E2056K	11:66456189-66456189	ENSG00000173898	31/38	NA	ENST00000533211.1:c.6166G>A	ENSP00000432568.1:p.Glu2056Lys	6498	2056	E/K	YES	rs774407429	-1	missense_variant	35	0.000649842	Not tested	5.798e-05	8.136e-06	0	2.979e-05	0	5.798e-05	0	0	0	0	9.9268e-05	0.26809	0.203	0.357	-	no	NA	NA	NA
GEMINI-171	SPTBN2	SPTBN2	11	66473197	C	G	153	SNV	REC-chet	NA	17008	nonsynonymous SNV	SPTBN2:ENST00000533211.1:exon14:c.G1765C:p.A589P	SPTBN2:ENST00000529997.1:exon12:c.G1765C:p.A589P,SPTBN2:ENST00000309996.2:exon13:c.G1765C:p.A589P	11:66473197-66473197	ENSG00000173898	14/38	NA	ENST00000533211.1:c.1765G>C	ENSP00000432568.1:p.Ala589Pro	2097	589	A/P	YES	-	-1	missense_variant	25.8	0.000649842	Not tested	NA	NA	NA	NA	NA	NA	NA	NA	NA	NA	9.9268e-05	0.26809	0.203	0.357	-	no	NA	NA	NA
GEMINI-171	MYH7B	MYH7B	20	33576021	G	A	81	SNV	REC-hom	NA	NA	nonsynonymous SNV	MYH7B:ENST00000262873.7:exon17:c.G1669A:p.D557N	NA	20:33576021-33576021	ENSG00000078814	17/43	NA	ENST00000262873.7:c.1669G>A	ENSP00000262873.7:p.Asp557Asn	1761	557	D/N	YES	rs200451318,CM1413298	1	missense_variant	33	0.00041712	Not tested	0.0015	0.0003	0	0.0004	0.0001	0	0	0.0002	0	0.0015	4.3419e-46	0.78686	0.658	0.944	-	no	NA	NA	NA
GEMINI-174	SMIM1	SMIM1	1	3692359	G	T	83	SNV	REC-hom	NA	NA	nonsynonymous SNV	SMIM1:ENST00000444870.2:exon4:c.G111T:p.R37S	NA	1:3692359-3692359	ENSG00000235169	4/4	NA	ENST00000444870.2:c.111G>T	ENSP00000457386.1:p.Arg37Ser	359	37	R/S	YES	rs757740731	1	missense_variant,splice_region_variant	14.28	1.06917e-05	Not tested	0.0003	0.0001	0	0.0003	0.0001	0	0	0.0001	0.0003	4.384e-05	0.032962	0.80418	0.31	1.82	-	yes	NA	NA	NA
GEMINI-174	MS4A14	MS4A14	11	60184404	C	T	45	SNV	REC-hom	NA	NA	stopgain	MS4A14:ENST00000300187.6:exon5:c.C1963T:p.Q655X	MS4A14:ENST00000531783.1:exon6:c.C2062T:p.Q688X,MS4A14:ENST00000395005.2:exon4:c.C1912T:p.Q638X,MS4A14:ENST00000531787.1:exon3:c.C1627T:p.Q543X	11:60184404-60184404	ENSG00000166928	5/5	NA	ENST00000300187.6:c.1963C>T	ENSP00000300187.6:p.Gln655Ter	2240	655	Q/*	-	rs149015522	1	stop_gained	35	6.58194e-07	Confirmed	0.0003	0.0001	0	2.985e-05	0	0	0	0.0003	0.0002	0	7.7109e-07	1.0737	0.643	1.761	-	yes	NA	NA	NA
GEMINI-176	CEP72	CEP72	5	653209	A	G	68	SNV	REC-hom	NA	NA	nonsynonymous SNV	CEP72:ENST00000264935.5:exon12:c.A1885G:p.K629E	NA	5:653209-653209	ENSG00000112877	12/12	NA	ENST00000264935.5:c.1885A>G	ENSP00000264935.5:p.Lys629Glu	1975	629	K/E	YES	rs146018509	1	missense_variant	24.3	7.1613e-05	Confirmed	0.0026	0.0002	0.0026	0.0002	0	0	0	0	0	0	1.5766e-19	0.99244	0.738	1.353	-	yes	NA	NA	NA
GEMINI-183	ZNF268	ZNF268	12	133780125	AGAA	-	31	INDEL	REC-hom	NA	NA	frameshift deletion	ZNF268:ENST00000228289.5:exon6:c.1853_1856del:p.Q618fs	ZNF268:ENST00000536435.2:exon6:c.1853_1856del:p.Q618fs,ZNF268:ENST00000537565.1:exon3:c.1370_1373del:p.Q457fs	12:133780124-133780128	ENSG00000090612	6/6	NA	ENST00000228289.5:c.1855_1858del	ENSP00000228289.5:p.Lys619ProfsTer8	2059-2062	618-619	QK/X	-	rs751048755	1	frameshift_variant	35	4.08916e-06	Confirmed	0.0001	3.875e-05	0.0001	0	0	0	0	4.663e-05	0	8.517e-05	6.3323e-14	0.71475	0.523	0.992	-	no	NA	NA	NA
GEMINI-190	SLC4A2	SLC4A2	7	150763816	C	T	95	SNV	REC-hom	NA	NA	nonsynonymous SNV	SLC4A2:ENST00000310317.5:exon6:c.C545T:p.T182M	SLC4A2:ENST00000461735.1:exon5:c.C749T:p.T250M,SLC4A2:ENST00000485713.1:exon6:c.C791T:p.T264M,SLC4A2:ENST00000413384.2:exon6:c.C791T:p.T264M,SLC4A2:ENST00000392826.2:exon5:c.C764T:p.T255M	7:150763816-150763816	ENSG00000164889	6/23	NA	ENST00000310317.5:c.545C>T	ENSP00000311402.5:p.Thr182Met	879	182	T/M	-	rs928448411	1	missense_variant	21.5	1.50894e-05	Not tested	8.122e-05	1.294e-05	0	8.122e-05	0	0	0	0	0	0	0.98521	0.17155	0.102	0.299	-	no	NA	NA	NA
GEMINI-190	LRRD1	LRRD1	7	91794432	C	T	20	SNV	REC-hom	NA	NA	nonsynonymous SNV	LRRD1:ENST00000430130.2:exon1:c.G85A:p.E29K	LRRD1:ENST00000458448.1:exon2:c.G85A:p.E29K	7:91794432-91794432	ENSG00000240720	1/5	NA	ENST00000430130.2:c.85G>A	ENSP00000411568.2:p.Glu29Lys	159	29	E/K	-	rs186877597	-1	missense_variant	16.72	1.21937e-05	Not tested	0.005	0.0014	0.0001	0.0015	0	0	0	0.001	0.0013	0.005	1.6779e-06	0.55542	0.361	0.883	-	yes	NA	NA	NA
GEMINI-195	YBX3	YBX3	12	10875499	GCGGCGGCCGCGGTGCCCGTGGCT	-	106	INDEL	REC-hom	NA	NA	nonframeshift deletion	YBX3:ENST00000228251.4:exon1:c.189_212del:p.63_71del	YBX3:ENST00000279550.7:exon1:c.189_212del:p.63_71del	12:10875498-10875522	ENSG00000060138	1/10	NA	ENST00000228251.4:c.189_212del	ENSP00000228251.4:p.Ala64_Ala71del	390-413	63-71	AATGTAAAA/A	YES	rs761225307	-1	inframe_deletion	14.65	2.84831e-05	Not tested	0.0034	0.0007	0	6.939e-05	0.0034	0	0	0.0002	0.0009	0.0021	8.0641e-06	0.58186	0.365	0.963	-	no	NA	NA	NA
GEMINI-195	TDRD9	TDRD9	14	104441771	T	-	29	INDEL	REC-hom	NA	NA	frameshift deletion	TDRD9:ENST00000339063.5:exon7:c.892delT:p.Y298fs	TDRD9:ENST00000409874.4:exon7:c.892delT:p.Y298fs	14:104441770-104441771	ENSG00000156414	7/31	NA	ENST00000339063.5:c.892del	ENSP00000343545.5:p.Tyr298ThrfsTer10	922	298	Y/X	-	-	1	frameshift_variant	34	3.05479e-06	Confirmed	NA	NA	NA	NA	NA	NA	NA	NA	NA	NA	7.2697e-15	0.49153	0.376	0.649	-	yes	Testicular	Spermiogenesis defect	Non-obstructive azoospermia, OMIM:NA (PS258150)
GEMINI-195	HCN4	HCN4	15	73622045	C	T	75	SNV	REC-hom	NA	NA	nonsynonymous SNV	HCN4:ENST00000261917.3:exon4:c.G1459A:p.V487M	NA	15:73622045-73622045	ENSG00000138622	4/8	NA	ENST00000261917.3:c.1459G>A	ENSP00000261917.3:p.Val487Met	2453	487	V/M	YES	rs202037304	-1	missense_variant	22.6	2.83414e-05	Not tested	0.0065	0.0008	0	0	0	0	0	1.791e-05	0.0004	0.0065	0.99867	0.092366	0.041	0.239	-	yes	NA	NA	NA
GEMINI-195	RNF212	RNF212	4	1087739	C	T	115	SNV	REC-hom	NA	NA	nonsynonymous SNV	RNF212:ENST00000333673.5:exon4:c.G310A:p.V104M	NA	4:1087739-1087739	ENSG00000178222	4/4	NA	ENST00000333673.5:c.310G>A	ENSP00000327481.5:p.Val104Met	376	104	V/M	-	rs547644592	-1	missense_variant	3.368	0.000240154	Not tested	4.435e-05	1.507e-05	0	4.21e-05	0	0	0	0	0	4.435e-05	0.0015645	0.45996	0.261	0.864	-	no	NA	NA	NA
GEMINI-195	CRIP3	CRIP3	6	43274030	C	T	28	SNV	REC-hom	NA	NA	nonsynonymous SNV	CRIP3:ENST00000372569.3:exon6:c.G422A:p.G141D	CRIP3:ENST00000274990.4:exon6:c.G422A:p.G141D	6:43274030-43274030	ENSG00000146215	6/8	NA	ENST00000372569.3:c.422G>A	ENSP00000361650.3:p.Gly141Asp	427	141	G/D	YES	-	-1	missense_variant	30	1.57489e-06	Not tested	NA	NA	NA	NA	NA	NA	NA	NA	NA	NA	0.00064839	0.53777	0.305	1.01	-	yes	NA	NA	NA
GEMINI-207	MAP3K1	MAP3K1	5	56111876	C	T	210	SNV	REC-chet	NA	69969	nonsynonymous SNV	MAP3K1:ENST00000399503.3:exon1:c.C476T:p.P159L	NA	5:56111876-56111876	ENSG00000095015	1/20	NA	ENST00000399503.3:c.476C>T	ENSP00000382423.3:p.Pro159Leu	476	159	P/L	YES	rs549721454	1	missense_variant	24.6	6.70056e-05	Not tested	NA	NA	NA	NA	NA	NA	NA	NA	NA	NA	0.99998	0.11383	0.064	0.214	-	no	Pre-testicular	Abnormal development of reproductive organs	46,XY Disorders of Sex Development (Prader scale 4, 5 or 6), OMIM:613762
GEMINI-207	MAP3K1	MAP3K1	5	56181845	C	A	14	SNV	REC-chet	NA	69969	nonsynonymous SNV	MAP3K1:ENST00000399503.3:exon17:c.C4069A:p.L1357I	NA	5:56181845-56181845	ENSG00000095015	17/20	NA	ENST00000399503.3:c.4069C>A	ENSP00000382423.3:p.Leu1357Ile	4069	1357	L/I	YES	rs201715740	1	missense_variant	33	6.70056e-05	Not tested	0.005	0.0002	0	0	0.005	0	0	2.688e-05	0.0002	0	0.99998	0.11383	0.064	0.214	-	no	Pre-testicular	Abnormal development of reproductive organs	46,XY Disorders of Sex Development (Prader scale 4, 5 or 6), OMIM:613762
GEMINI-212	TTLL9	TTLL9	20	30497576	C	T	83	SNV	REC-hom	NA	NA	nonsynonymous SNV	TTLL9:ENST00000535842.1:exon6:c.C355T:p.R119W	TTLL9:ENST00000375938.4:exon6:c.C355T:p.R119W,TTLL9:ENST00000375934.4:exon5:c.C301T:p.R101W,TTLL9:ENST00000375922.4:exon4:c.C205T:p.R69W,TTLL9:ENST00000310998.4:exon6:c.C205T:p.R69W,TTLL9:ENST00000375921.2:exon6:c.C205T:p.R69W	20:30497576-30497576	ENSG00000131044	6/15	NA	ENST00000535842.1:c.355C>T	ENSP00000442515.1:p.Arg119Trp	608	119	R/W	-	rs201640836	1	missense_variant	34	1.07016e-05	Not tested	0.0024	0.0002	0.0024	0	0	0	0	8.963e-06	0	3.252e-05	3.1982e-18	0.93721	0.693	1.285	-	yes	NA	NA	NA
GEMINI-212	DNMT3B	DNMT3B	20	31375211	C	T	146	SNV	REC-hom	NA	NA	nonsynonymous SNV	DNMT3B:ENST00000443239.3:exon5:c.C482T:p.P161L	DNMT3B:ENST00000328111.2:exon6:c.C608T:p.P203L,DNMT3B:ENST00000348286.2:exon6:c.C608T:p.P203L,DNMT3B:ENST00000344505.4:exon6:c.C608T:p.P203L,DNMT3B:ENST00000375623.4:exon5:c.C482T:p.P161L,DNMT3B:ENST00000456297.2:exon4:c.C380T:p.P127L,DNMT3B:ENST00000201963.3:exon6:c.C644T:p.P215L,DNMT3B:ENST00000353855.2:exon6:c.C608T:p.P203L	20:31375211-31375211	ENSG00000088305	5/19	NA	ENST00000443239.3:c.482C>T	ENSP00000403169.2:p.Pro161Leu	592	161	P/L	-	rs147945634	1	missense_variant	20.8	0.000136722	Not tested	0.0065	0.0005	0.0065	0.0003	0	5.8e-05	0	4.481e-05	0.0004	0	0.19964	0.23568	0.152	0.375	-	yes	Testicular	Sertoli cell-only syndrome/pre-meiotic arrest/meiotic arrest	Non-obstructive azoospermia, OMIM:NA (PS258150)
GEMINI-217	PAPOLB	PAPOLB	7	4900706	C	T	49	SNV	REC-hom	NA	NA	nonsynonymous SNV	PAPOLB:ENST00000404991.1:exon1:c.G733A:p.G245R	NA	7:4900706-4900706	ENSG00000218823	1/1	NA	ENST00000404991.1:c.733G>A	ENSP00000384700.1:p.Gly245Arg	920	245	G/R	YES	rs1307645211,COSV68199913	-1	missense_variant	27.1	1.32136e-06	Not tested	NA	NA	NA	NA	NA	NA	NA	NA	NA	NA	0.0023083	0.43127	0.244	0.81	-	yes	NA	NA	NA
GEMINI-218	C17orf64	C17orf64	17	58503639	C	G	34	SNV	REC-chet	NA	4911	nonsynonymous SNV	C17orf64:ENST00000269127.4:exon3:c.C271G:p.H91D	NA	17:58503639-58503639	ENSG00000141371	3/6	NA	ENST00000269127.4:c.271C>G	ENSP00000269127.4:p.His91Asp	355	91	H/D	YES	rs181890967,COSV52256672	1	missense_variant	28.2	5.77076e-05	Not tested	0.0036	0.0019	0.0004	0.0019	0.0034	0	0.002	0.0025	0.0036	0.0007	1.558e-12	1.2919	0.869	1.838	-	yes	NA	NA	NA
GEMINI-218	C17orf64	C17orf64	17	58508550	A	G	23	SNV	REC-chet	NA	4911	nonsynonymous SNV	C17orf64:ENST00000269127.4:exon6:c.A634G:p.R212G	NA	17:58508550-58508550	ENSG00000141371	6/6	NA	ENST00000269127.4:c.634A>G	ENSP00000269127.4:p.Arg212Gly	718	212	R/G	YES	rs777790196	1	missense_variant	19.62	5.77076e-05	Not tested	0.0002	2.21e-05	0	0	0	0	0	0	0.0002	0.0001	1.558e-12	1.2919	0.869	1.838	-	yes	NA	NA	NA
GEMINI-219	CHD5	CHD5	1	6212566	G	C	102	SNV	REC-hom	NA	NA	nonsynonymous SNV	CHD5:ENST00000262450.3:exon6:c.C776G:p.S259C	NA	1:6212566-6212566	ENSG00000116254	6/42	NA	ENST00000262450.3:c.776C>G	ENSP00000262450.3:p.Ser259Cys	876	259	S/C	YES	rs140726881	-1	missense_variant	25.4	4.67152e-05	Not tested	0.0018	0.0011	6.534e-05	0.0007	0	0	0.0007	0.0018	0.0011	0.0005	1	0.089818	0.053	0.157	-	no	NA	NA	NA
GEMINI-219	DICER1	DICER1	14	95584087	T	C	19	SNV	REC-hom	NA	NA	nonsynonymous SNV	DICER1:ENST00000526495.1:exon11:c.A1381G:p.I461V	DICER1:ENST00000343455.3:exon9:c.A1381G:p.I461V,DICER1:ENST00000541352.1:exon8:c.A1381G:p.I461V,DICER1:ENST00000393063.1:exon10:c.A1381G:p.I461V,DICER1:ENST00000527414.1:exon9:c.A1381G:p.I461V	14:95584087-95584087	ENSG00000100697	11/29	NA	ENST00000526495.1:c.1381A>G	ENSP00000437256.1:p.Ile461Val	1673	461	I/V	YES	rs141163928	-1	missense_variant	23.3	2.61758e-05	Confirmed	0.0006	0.0002	0	0.0002	0.0002	0	0	0.0002	0	0.0006	1	0.091986	0.053	0.166	-	no	NA	NA	NA
GEMINI-219	ZMYND15	ZMYND15	17	4645111	G	A	68	SNV	REC-hom	NA	NA	nonsynonymous SNV	ZMYND15:ENST00000433935.1:exon3:c.G827A:p.R276Q	ZMYND15:ENST00000269289.6:exon2:c.G827A:p.R276Q,ZMYND15:ENST00000573751.2:exon2:c.G827A:p.R276Q,ZMYND15:ENST00000592813.1:exon3:c.G827A:p.R276Q	17:4645111-4645111	ENSG00000141497	3/14	NA	ENST00000433935.1:c.827G>A	ENSP00000391742.1:p.Arg276Gln	884	276	R/Q	-	rs200109927,COSV52644705	1	missense_variant,splice_region_variant	27.6	2.16652e-05	Not tested	0.0001	5.561e-05	0	0	0	5.993e-05	0	0.0001	0	0	5.2919e-12	0.62981	0.455	0.886	-	yes	Testicular	Spermiogenesis defect	Non-obstructive azoospermia, OMIM: 615842
GEMINI-219	FAM104A	FAM104A	17	71228360	G	C	207	SNV	REC-chet	trans	19	nonsynonymous SNV	FAM104A:ENST00000583024.1:exon1:c.C86G:p.A29G	FAM104A:ENST00000581110.1:exon1:c.C86G:p.A29G,FAM104A:ENST00000405159.3:exon1:c.C86G:p.A29G,FAM104A:ENST00000403627.3:exon1:c.C86G:p.A29G	17:71228360-71228360	ENSG00000133193	1/3	NA	ENST00000583024.1:c.86C>G	ENSP00000462507.1:p.Ala29Gly	100	29	A/G	-	rs113787330	-1	missense_variant	24.4	0.000610399	Not tested	0.0054	0.0005	0.0054	0.0004	0	0	0	9.504e-05	0.0006	9.78e-05	0.24589	0.26772	0.108	0.843	-	yes	NA	NA	NA
GEMINI-219	FAM104A	FAM104A	17	71228379	G	C	230	SNV	REC-chet	trans	19	nonsynonymous SNV	FAM104A:ENST00000583024.1:exon1:c.C67G:p.P23A	FAM104A:ENST00000581110.1:exon1:c.C67G:p.P23A,FAM104A:ENST00000405159.3:exon1:c.C67G:p.P23A,FAM104A:ENST00000403627.3:exon1:c.C67G:p.P23A	17:71228379-71228379	ENSG00000133193	1/3	NA	ENST00000583024.1:c.67C>G	ENSP00000462507.1:p.Pro23Ala	81	23	P/A	-	rs180917408	-1	missense_variant	13.68	0.000610399	Not tested	0.0064	0.0037	0.0013	0.0027	0.0025	5.88e-05	0.0004	0.0064	0.0043	0.0015	0.24589	0.26772	0.108	0.843	-	yes	NA	NA	NA
GEMINI-219	CELSR3	CELSR3	3	48677471	C	A	124	SNV	REC-chet	NA	16740	nonsynonymous SNV	CELSR3:ENST00000164024.4:exon34:c.G9547T:p.D3183Y	CELSR3:ENST00000544264.1:exon35:c.G9562T:p.D3188Y	3:48677471-48677471	ENSG00000008300	34/35	NA	ENST00000164024.4:c.9547G>T	ENSP00000164024.4:p.Asp3183Tyr	9828	3183	D/Y	YES	rs764283560	-1	missense_variant	29.9	0.000575967	Not tested	2.743e-05	1.242e-05	0	0	0	0	0	2.743e-05	0	0	0.99998	0.17022	0.12	0.245	-	no	NA	NA	NA
GEMINI-219	CELSR3	CELSR3	3	48694211	T	C	168	SNV	REC-chet	NA	16740	nonsynonymous SNV	CELSR3:ENST00000164024.4:exon2:c.A4319G:p.Y1440C	CELSR3:ENST00000544264.1:exon2:c.A4319G:p.Y1440C	3:48694211-48694211	ENSG00000008300	2/35	NA	ENST00000164024.4:c.4319A>G	ENSP00000164024.4:p.Tyr1440Cys	4600	1440	Y/C	YES	rs539571990	-1	missense_variant	26.5	0.000575967	Not tested	3.137e-05	1.405e-05	0	0	0	0	0	3.137e-05	0	0	0.99998	0.17022	0.12	0.245	-	no	NA	NA	NA
GEMINI-221	MAGEC3	MAGEC3	X	140984757	C	T	46	SNV	X-linked-hem	NA	NA	stopgain	MAGEC3:ENST00000298296.1:exon7:c.C1213T:p.Q405X	MAGEC3:ENST00000544766.1:exon5:c.C319T:p.Q107X,MAGEC3:ENST00000409007.1:exon2:c.C319T:p.Q107X,MAGEC3:ENST00000443323.2:exon3:c.C79T:p.Q27X,MAGEC3:ENST00000536088.1:exon2:c.C319T:p.Q107X	X:140984757-140984757	ENSG00000165509	7/8	NA	ENST00000298296.1:c.1213C>T	ENSP00000298296.1:p.Gln405Ter	1213	405	Q/*	YES	rs552092345	1	stop_gained	33	0.000580981	Confirmed	9.419e-05	3.318e-05	9.419e-05	8.361e-05	0	0	0	3.138e-05	0	0	7.6566e-16	1.2143	0.859	1.722	-	no	NA	NA	NA
GEMINI-224	NOTCH1	NOTCH1	9	139412594	G	A	67	SNV	REC-hom	NA	NA	nonsynonymous SNV	NOTCH1:ENST00000277541.6:exon7:c.C1250T:p.S417L	NA	9:139412594-139412594	ENSG00000148400	7/34	NA	ENST00000277541.6:c.1250C>T	ENSP00000277541.6:p.Ser417Leu	1326	417	S/L	YES	rs757631575	-1	missense_variant	32	0.000204858	Not tested	6.668e-05	2.933e-05	0	0	0	0	0	6.668e-05	0	0	1	0.046153	0.023	0.097	-	no	Pre-testicular	Abnormal hypothalamus development and function	Isolated Hypogonadotropic hypogonadism, OMIM:NA (PS147950)
GEMINI-248	C1orf146	C1orf146	1	92709932	A	T	29	SNV	REC-hom	NA	NA	nonsynonymous SNV	C1orf146:ENST00000370373.2:exon5:c.A142T:p.I48F	C1orf146:ENST00000370375.3:exon4:c.A319T:p.I107F	1:92709932-92709932	ENSG00000203910	5/7	NA	ENST00000370373.2:c.142A>T	ENSP00000359399.2:p.Ile48Phe	606	48	I/F	-	rs764198776	1	missense_variant	27.6	3.18348e-06	Not tested	8.326e-05	3.846e-05	0	0	0	0	0	8.326e-05	0	0	0.00020595	0.66624	0.378	1.25	-	yes	NA	NA	NA
GEMINI-259	GSG1	GSG1	12	13238026	G	A	54	SNV	REC-hom	NA	NA	nonsynonymous SNV	GSG1:ENST00000537302.1:exon6:c.C706T:p.R236W	GSG1:ENST00000457134.2:exon5:c.C637T:p.R213W,GSG1:ENST00000337630.6:exon6:c.C790T:p.R264W,GSG1:ENST00000432710.2:exon6:c.C829T:p.R277W,GSG1:ENST00000396310.2:exon6:c.C697T:p.R233W,GSG1:ENST00000324458.8:exon7:c.C898T:p.R300W	12:13238026-13238026	ENSG00000111305	6/6	NA	ENST00000537302.1:c.706C>T	ENSP00000441718.1:p.Arg236Trp	761	236	R/W	-	rs558298554,COSV52194293	-1	missense_variant	29.2	1.75903e-05	Not tested	0.0018	0.0003	0	8.961e-05	0	0	0.0003	8.997e-05	0.0006	0.0018	0.0010401	0.49371	0.28	0.927	-	yes	NA	NA	NA
GEMINI-259	PARP11	PARP11	12	3923254	G	A	14	SNV	REC-hom	NA	NA	nonsynonymous SNV	PARP11:ENST00000427057.2:exon7:c.C406T:p.H136Y	PARP11:ENST00000397096.2:exon7:c.C628T:p.H210Y,PARP11:ENST00000447133.3:exon6:c.C406T:p.H136Y,PARP11:ENST00000228820.4:exon7:c.C649T:p.H217Y	12:3923254-3923254	ENSG00000111224	7/8	NA	ENST00000427057.2:c.406C>T	ENSP00000397058.2:p.His136Tyr	776	136	H/Y	-	-	-1	missense_variant	11.57	6.38883e-06	Not tested	NA	NA	NA	NA	NA	NA	NA	NA	NA	NA	6.1763e-09	0.77215	0.516	1.189	-	no	NA	NA	NA
GEMINI-259	PCDHB3	PCDHB3	5	140480658	T	C	47	SNV	REC-hom	NA	NA	nonsynonymous SNV	PCDHB3:ENST00000231130.2:exon1:c.T425C:p.I142T	NA	5:140480658-140480658	ENSG00000113205	1/1	NA	ENST00000231130.2:c.425T>C	ENSP00000231130.2:p.Ile142Thr	425	142	I/T	YES	rs111229803	1	missense_variant	26.5	1.32329e-05	Not tested	0.0063	0.0022	0.0009	0.0005	0.0046	0	0.0063	0.0027	0.0013	0.001	1.5891e-07	0.80042	0.512	1.296	-	no	NA	NA	NA
GEMINI-262	TPBGL	TPBGL	11	74952733	C	G	213	SNV	REC-hom	NA	NA	nonsynonymous SNV	TPBGL:ENST00000562197.2:exon1:c.C639G:p.D213E	NA	11:74952733-74952733	ENSG00000261594	1/1	NA	ENST00000562197.2:c.639C>G	ENSP00000474988.1:p.Asp213Glu	784	213	D/E	YES	rs149491762	1	missense_variant	18.77	1.31343e-05	Not tested	0.0022	0.0014	0	0.0022	0.0005	0	0	0.0018	0.0016	0.0011	0.43003	0	0	1.62	-	yes	NA	NA	NA
GEMINI-264	XRRA1	XRRA1	11	74632269	C	T	40	SNV	REC-hom	NA	NA	nonsynonymous SNV	XRRA1:ENST00000340360.6:exon8:c.G622A:p.V208I	XRRA1:ENST00000527087.1:exon8:c.G622A:p.V208I	11:74632269-74632269	ENSG00000166435	8/19	NA	ENST00000340360.6:c.622G>A	ENSP00000339918.6:p.Val208Ile	954	208	V/I	YES	rs199731021,COSV58497998	-1	missense_variant	24.9	1.15593e-05	Not tested	0.0004	0.0001	0.0001	0.0001	0	0	0	0.0001	0.0004	0.0003	8.3651e-09	0.53355	0.371	0.783	-	yes	NA	NA	NA
GEMINI-269	CLTC	CLTC	17	57758839	-	GT	15	INDEL	REC-hom	NA	NA	frameshift insertion	CLTC:ENST00000269122.3:exon20:c.3249_3250insGT:p.Q1083fs	CLTC:ENST00000393043.1:exon20:c.3249_3250insGT:p.Q1083fs	17:57758839-57758839	ENSG00000141367	NA	NA	ENST00000269122.3:c.3249+1_3249+2dup	-	3523-3524	1083-1084	-/X	YES	rs772737358	1	frameshift_variant,splice_region_variant	35	1.52024e-06	Confirmed	3.622e-05	1.635e-05	0	0	0	0	0	3.622e-05	0	0	1	0.045332	0.021	0.104	yes	no	NA	NA	NA
GEMINI-271	TPGS2	TPGS2	18	34376776	G	A	82	SNV	REC-hom	NA	NA	nonsynonymous SNV	TPGS2:ENST00000334295.4:exon7:c.C895T:p.R299W	TPGS2:ENST00000593035.1:exon7:c.C790T:p.R264W,TPGS2:ENST00000383056.3:exon6:c.C766T:p.R256W	18:34376776-34376776	ENSG00000134779	7/7	NA	ENST00000334295.4:c.895C>T	ENSP00000335144.3:p.Arg299Trp	1323	299	R/W	YES	rs755462731	-1	missense_variant	29.8	1.7528e-06	Not tested	0.0002	3.062e-05	0	3.621e-05	0	0	0	2.791e-05	0.0002	7.508e-05	0.00014656	0.58928	0.345	1.063	-	yes	NA	NA	NA
GEMINI-271	NFKBIB	NFKBIB	19	39398294	G	A	163	SNV	REC-hom	NA	NA	nonsynonymous SNV	NFKBIB:ENST00000572515.1:exon5:c.G964A:p.E322K	NFKBIB:ENST00000313582.5:exon5:c.G964A:p.E322K,NFKBIB:ENST00000392079.3:exon5:c.G868A:p.E290K	19:39398294-39398294	ENSG00000104825	5/5	NA	ENST00000572515.1:c.964G>A	ENSP00000459728.1:p.Glu322Lys	1045	322	E/K	-	rs533411032	1	missense_variant	26.4	1.7292e-06	Not tested	0.0009	0.0002	0	6.433e-05	0	6.353e-05	0	0.0001	0.0004	0.0009	0.42245	0.21506	0.097	0.556	-	yes	NA	NA	NA
GEMINI-277	NR0B1	NR0B1	X	30326676	C	G	101	SNV	X-linked-hem	NA	NA	nonsynonymous SNV	NR0B1:ENST00000453287.1:exon1:c.G805C:p.V269L	NR0B1:ENST00000378970.4:exon1:c.G805C:p.V269L	X:30326676-30326676	ENSG00000169297	1/2	NA	ENST00000453287.1:c.805G>C	ENSP00000396403.1:p.Val269Leu	820	269	V/L	-	rs374077520	-1	missense_variant	27.1	0.00037401	Confirmed	1.4e-05	6.156e-06	0	0	0	0	0	1.4e-05	0	0	0.97025	0	0	0.275	-	no	Pre-testicular ;Pre-testicular ;Pre-testicular	Adrenal gland dysfunction ;Adrenal gland dysfunction ;Abnormal development of reproductive organs	Congenital Adrenal Hypoplasia, OMIM:300200 ;Late-onset adrenal failure or isolated hypogonadotropic hypogonadism, OMIM:NA (PS147950) ;46,XX Disorders of Sex Development (Prader scale 4, 5 or 6), OMIM:NA
GEMINI-278	POU4F2	POU4F2	4	147561447	C	A	106	SNV	REC-chet	trans	95	nonsynonymous SNV	POU4F2:ENST00000281321.3:exon2:c.C717A:p.H239Q	NA	4:147561447-147561447	ENSG00000151615	2/2	NA	ENST00000281321.3:c.717C>A	ENSP00000281321.3:p.His239Gln	965	239	H/Q	YES	rs373594627	1	missense_variant	22.7	0.000886415	Confirmed	0.0036	0.0004	0	3.345e-05	0	0	0	2.19e-05	0.0002	0.0036	0.074814	0.36605	0.166	0.946	-	yes	NA	NA	NA
GEMINI-278	POU4F2	POU4F2	4	147561542	A	G	110	SNV	REC-chet	trans	95	nonsynonymous SNV	POU4F2:ENST00000281321.3:exon2:c.A812G:p.K271R	NA	4:147561542-147561542	ENSG00000151615	2/2	NA	ENST00000281321.3:c.812A>G	ENSP00000281321.3:p.Lys271Arg	1060	271	K/R	YES	rs1315889668	1	missense_variant	25.5	0.000886415	Not tested	3.282e-05	4.166e-06	0	0	0	0	0	0	0	3.282e-05	0.074814	0.36605	0.166	0.946	-	yes	NA	NA	NA
GEMINI-285	NFKBIB	NFKBIB	19	39398294	G	A	157	SNV	REC-hom	NA	NA	nonsynonymous SNV	NFKBIB:ENST00000572515.1:exon5:c.G964A:p.E322K	NFKBIB:ENST00000313582.5:exon5:c.G964A:p.E322K,NFKBIB:ENST00000392079.3:exon5:c.G868A:p.E290K	19:39398294-39398294	ENSG00000104825	5/5	NA	ENST00000572515.1:c.964G>A	ENSP00000459728.1:p.Glu322Lys	1045	322	E/K	-	rs533411032	1	missense_variant	26.4	1.7292e-06	Not tested	0.0009	0.0002	0	6.433e-05	0	6.353e-05	0	0.0001	0.0004	0.0009	0.42245	0.21506	0.097	0.556	-	yes	NA	NA	NA
GEMINI-285	EZH2	EZH2	7	148524338	G	A	21	SNV	REC-hom	NA	NA	nonsynonymous SNV	EZH2:ENST00000478654.1:exon8:c.C619T:p.R207W	EZH2:ENST00000350995.2:exon6:c.C529T:p.R177W,EZH2:ENST00000460911.1:exon7:c.C646T:p.R216W,EZH2:ENST00000541220.1:exon7:c.C619T:p.R207W,EZH2:ENST00000476773.1:exon7:c.C619T:p.R207W,EZH2:ENST00000483967.1:exon7:c.C619T:p.R207W,EZH2:ENST00000320356.2:exon7:c.C646T:p.R216W,EZH2:ENST00000536783.1:exon8:c.C319T:p.R107W	7:148524338-148524338	ENSG00000106462	8/20	NA	ENST00000478654.1:c.619C>T	ENSP00000417062.1:p.Arg207Trp	791	207	R/W	-	rs771139896,COSV57456699	-1	missense_variant	35	2.25607e-06	Not tested	0.0002	4.474e-05	0	0.0001	0	0.0002	0	2.688e-05	0	3.255e-05	1	0.046301	0.018	0.146	-	no	NA	NA	NA
GEMINI-291	NME7	NME7	1	169102044	-	AAGT	19	INDEL	REC-hom	NA	NA	frameshift insertion	NME7:ENST00000367811.3:exon12:c.1109_1110insACTT:p.F370fs	NME7:ENST00000472647.1:exon12:c.1001_1002insACTT:p.F334fs	1:169102044-169102044	ENSG00000143156	12/12	NA	ENST00000367811.3:c.1106_1109dup	ENSP00000356785.3:p.Phe370LeufsTer8	1366-1367	370	F/LLX	YES	rs755143347	-1	frameshift_variant	35	1.11411e-06	Confirmed	0.0019	0.0003	6.574e-05	0.0001	0.0019	0	0	0.0004	0.0004	3.273e-05	4.0454e-06	0.56123	0.359	0.909	-	no	NA	NA	NA
GEMINI-294	PNLDC1	PNLDC1	6	160225031	C	T	30	SNV	REC-hom	NA	NA	nonsynonymous SNV	PNLDC1:ENST00000610273.1:exon5:c.C250T:p.P84S	PNLDC1:ENST00000392167.3:exon5:c.C283T:p.P95S	6:160225031-160225031	ENSG00000146453	5/19	NA	ENST00000610273.1:c.250C>T	ENSP00000476448.1:p.Pro84Ser	421	84	P/S	YES	-	1	missense_variant	29.8	1.26048e-06	Confirmed	NA	NA	NA	NA	NA	NA	NA	NA	NA	NA	2.1216e-14	0.71348	0.525	0.984	yes	yes	NA	NA	NA
GEMINI-295	STRA8	STRA8	7	134925271	0	-	0	CNV	REC-hom	NA	NA	frameshift deletion	STRA8:ENST00000275764.3:exon2:c.61_732del:p.21_244del	NA	NA	NA	NA	NA	NA	NA	NA	NA	NA	NA	NA	NA	NA	37.6134	2.88272e-07	Confirmed	NA	NA	NA	NA	NA	NA	NA	NA	NA	NA	0.00060861	0.46821	0.274	0.845	-	yes	NA	NA	NA
GEMINI-296	CCNYL1	CCNYL1	2	208618342	T	A	23	SNV	REC-hom	NA	NA	nonsynonymous SNV	CCNYL1:ENST00000295414.3:exon10:c.T1000A:p.L334M	CCNYL1:ENST00000392209.3:exon11:c.T790A:p.L264M,CCNYL1:ENST00000339882.5:exon8:c.T847A:p.L283M	2:208618342-208618342	ENSG00000163249	10/10	NA	ENST00000295414.3:c.1000T>A	ENSP00000295414.3:p.Leu334Met	1211	334	L/M	-	rs375931073	1	missense_variant	15.93	0.000194154	Not tested	0.0036	0.0006	0	0.0004	0.0001	0	0	9.878e-05	0.0002	0.0036	0.58564	0.191	0.086	0.494	-	no	NA	NA	NA
GEMINI-315	ZFHX2	ZFHX2	14	24000822	G	A	85	SNV	REC-chet	NA	2887	nonsynonymous SNV	ZFHX2:ENST00000419474.3:exon4:c.C2668T:p.R890C	NA	14:24000822-24000822	ENSG00000136367	4/10	NA	ENST00000419474.3:c.2668C>T	ENSP00000413418.2:p.Arg890Cys	3024	890	R/C	YES	rs911506660	-1	missense_variant	28.6	0.000729206	Not tested	8.153e-05	3.158e-05	0	0	0	0	0	8.153e-05	0	0	0.99711	0.16322	0.1	0.277	-	yes	NA	NA	NA
GEMINI-315	ZFHX2	ZFHX2	14	24003709	C	G	74	SNV	REC-chet	NA	2887	nonsynonymous SNV	ZFHX2:ENST00000419474.3:exon2:c.G826C:p.A276P	NA	14:24003709-24003709	ENSG00000136367	2/10	NA	ENST00000419474.3:c.826G>C	ENSP00000413418.2:p.Ala276Pro	1182	276	A/P	YES	-	-1	missense_variant	24.9	0.000729206	Not tested	NA	NA	NA	NA	NA	NA	NA	NA	NA	NA	0.99711	0.16322	0.1	0.277	-	yes	NA	NA	NA
GEMINI-315	ZNF782	ZNF782	9	99580969	CT	-	17	INDEL	REC-hom	NA	NA	frameshift deletion	ZNF782:ENST00000481138.1:exon6:c.1335_1336del:p.T445fs	ZNF782:ENST00000535338.1:exon3:c.939_940del:p.T313fs	9:99580968-99580970	ENSG00000196597	6/6	NA	ENST00000481138.1:c.1335_1336del	ENSP00000419397.1:p.Lys448ThrfsTer6	1997-1998	445-446	TG/TX	YES	rs767445475	-1	frameshift_variant	34	5.52392e-07	Confirmed	0.0012	0.0002	0.0001	0	0	0	0.0012	7.167e-05	0.0004	0	4.215e-10	0.72755	0.502	1.079	yes	yes	NA	NA	NA
GEMINI-322	SSTR3	SSTR3	22	37603131	G	A	225	SNV	REC-chet	trans	11	nonsynonymous SNV	SSTR3:ENST00000402501.1:exon2:c.C712T:p.R238C	SSTR3:ENST00000328544.3:exon2:c.C712T:p.R238C	22:37603131-37603131	ENSG00000183473	2/2	NA	ENST00000402501.1:c.712C>T	ENSP00000384904.1:p.Arg238Cys	1169	238	R/C	-	rs192574257,COSV60729282	-1	missense_variant	24.7	9.2528e-05	Not tested	0.0012	8.236e-05	6.722e-05	0	0.0012	0	0	6.412e-05	0	0	9.9007e-05	0.76278	0.433	1.424	-	no	NA	NA	NA
GEMINI-322	SSTR3	SSTR3	22	37603142	C	T	222	SNV	REC-chet	trans	11	nonsynonymous SNV	SSTR3:ENST00000402501.1:exon2:c.G701A:p.R234H	SSTR3:ENST00000328544.3:exon2:c.G701A:p.R234H	22:37603142-37603142	ENSG00000183473	2/2	NA	ENST00000402501.1:c.701G>A	ENSP00000384904.1:p.Arg234His	1158	234	R/H	-	rs201174534	-1	missense_variant	29.7	9.2528e-05	Not tested	0.0015	0.0002	0	0	0.0015	0	4.496e-05	0.0003	0	0	9.9007e-05	0.76278	0.433	1.424	-	no	NA	NA	NA
GEMINI-713	M1AP	M1AP	2	74802690	C	T	11	SNV	REC-chet	NA	6203	nonsynonymous SNV	M1AP:ENST00000536235.1:exon7:c.G949A:p.G317R	M1AP:ENST00000409585.1:exon6:c.G949A:p.G317R,M1AP:ENST00000358434.2:exon7:c.G103A:p.G35R,M1AP:ENST00000290536.5:exon7:c.G949A:p.G317R	2:74802690-74802690	ENSG00000159374	7/10	NA	ENST00000536235.1:c.949G>A	ENSP00000445662.1:p.Gly317Arg	1067	317	G/R	-	rs140179344,COSV51846826	-1	missense_variant	33	1.70698e-06	Confirmed	0.0001	8.138e-05	6.537e-05	0.0001	0	5.799e-05	8.98e-05	0.0001	0	0	3.1588e-19	1.0246	0.758	1.405	-	yes	NA	NA	NA
GEMINI-713	M1AP	M1AP	2	74808893	-	A	27	INDEL	REC-chet	NA	6203	frameshift insertion	M1AP:ENST00000536235.1:exon5:c.676dupT:p.W226fs	M1AP:ENST00000409585.1:exon4:c.676dupT:p.W226fs,M1AP:ENST00000290536.5:exon5:c.676dupT:p.W226fs	2:74808893-74808893	ENSG00000159374	5/10	NA	ENST00000536235.1:c.676dup	ENSP00000445662.1:p.Trp226LeufsTer4	794-795	226	W/LX	-	rs144217347	-1	frameshift_variant	34	1.70698e-06	Confirmed	0.0038	0.0021	0.0005	0.0013	0.0018	0	0.0006	0.0038	0.0022	0	3.1588e-19	1.0246	0.758	1.405	-	yes	NA	NA	NA
GEMINI-712	DCAF12L1	DCAF12L1	X	125686159	G	A	71	SNV	X-linked-hem	NA	NA	stopgain	DCAF12L1:ENST00000371126.1:exon1:c.C433T:p.Q145X	NA	X:125686159-125686159	ENSG00000198889	1/2	NA	ENST00000371126.1:c.433C>T	ENSP00000360167.1:p.Gln145Ter	676	145	Q/*	YES	-	-1	stop_gained	23.1	0.000864768	Confirmed	NA	NA	NA	NA	NA	NA	NA	NA	NA	NA	0.95405	0	0	0.309	yes	yes	NA	NA	NA
GEMINI-716	DCAF4	DCAF4	14	73406998	C	A	38	SNV	REC-hom	NA	NA	stopgain	DCAF4:ENST00000353777.3:exon4:c.C264A:p.C88X	DCAF4:ENST00000509153.1:exon4:c.C264A:p.C88X,DCAF4:ENST00000358377.2:exon4:c.C264A:p.C88X,DCAF4:ENST00000555042.1:exon4:c.C264A:p.C88X	14:73406998-73406998	ENSG00000119599	4/8	NA	ENST00000353777.3:c.264C>A	ENSP00000345176.3:p.Cys88Ter	439	88	C/*	-	rs1473786311	1	stop_gained	37	4.28175e-07	Confirmed	0.0002	4.061e-06	0	0	0	0	0	0	0.0002	0	9.2807e-06	0.46599	0.302	0.741	yes	no	NA	NA	NA
GEMINI-719	TMEM206	PACC1	1	212553244	G	-	33	INDEL	REC-hom	NA	NA	frameshift deletion	TMEM206:ENST00000535273.1:exon6:c.814delC:p.L272fs	TMEM206:ENST00000261455.4:exon5:c.631delC:p.L211fs	1:212553243-212553244	ENSG00000065600	6/9	NA	ENST00000535273.1:c.814del	ENSP00000438863.1:p.Leu272CysfsTer7	958	272	L/X	YES	rs532279691	-1	frameshift_variant	34	8.59946e-07	Confirmed	0.0034	0.0021	0.0008	0.0029	0.0003	0	0.0002	0.0034	0.0026	0	5.4081e-10	0.83889	0.567	1.274	-	no	NA	NA	NA
GEMINI-725	DYRK3	DYRK3	1	206809083	A	T	148	SNV	REC-chet	NA	12613	nonsynonymous SNV	DYRK3:ENST00000367109.2:exon1:c.A35T:p.D12V	NA	1:206809083-206809083	ENSG00000143479	1/3	NA	ENST00000367109.2:c.35A>T	ENSP00000356076.2:p.Asp12Val	203	12	D/V	YES	rs201944049	1	missense_variant	23.8	3.3001e-05	Not tested	NA	NA	NA	NA	NA	NA	NA	NA	NA	NA	3.5842e-06	0.64483	0.405	1.067	-	yes	NA	NA	NA
GEMINI-725	DYRK3	DYRK3	1	206821696	C	T	33	SNV	REC-chet	NA	12613	nonsynonymous SNV	DYRK3:ENST00000367109.2:exon3:c.C1153T:p.R385C	DYRK3:ENST00000367106.1:exon4:c.C1093T:p.R365C,DYRK3:ENST00000367108.3:exon4:c.C1093T:p.R365C	1:206821696-206821696	ENSG00000143479	3/3	NA	ENST00000367109.2:c.1153C>T	ENSP00000356076.2:p.Arg385Cys	1321	385	R/C	YES	rs782193918,COSV65607977	1	missense_variant	32	3.3001e-05	Not tested	0.0002	3.659e-05	0	0	0	5.8e-05	0	1.795e-05	0	0.0002	3.5842e-06	0.64483	0.405	1.067	-	yes	NA	NA	NA
GEMINI-726	TMEM159	TMEM159	16	21181826	-	C	72	INDEL	REC-hom	NA	NA	frameshift insertion	TMEM159:ENST00000451578.2:exon4:c.238dupC:p.L79fs	TMEM159:ENST00000572599.1:exon4:c.166dupC:p.L55fs,TMEM159:ENST00000572258.1:exon3:c.166dupC:p.L55fs,TMEM159:ENST00000233047.4:exon3:c.166dupC:p.L55fs,TMEM159:ENST00000261388.3:exon3:c.166dupC:p.L55fs	16:21181826-21181826	ENSG00000011638	4/6	NA	ENST00000451578.2:c.238dup	ENSP00000409879.2:p.Leu80ProfsTer90	393-394	79-80	-/X	-	rs766212497	1	frameshift_variant	26.3	1.76711e-06	Confirmed	0.0004	0.0001	6.534e-05	0.0004	0	0	0	0.0001	0.0002	0	0.0034061	0.76574	0.374	1.643	-	no	NA	NA	NA
GEMINI-726	SLX4	SLX4	16	3633485	C	T	64	SNV	REC-chet	NA	14206	nonsynonymous SNV	SLX4:ENST00000294008.3:exon14:c.G4766A:p.R1589H	NA	16:3633485-3633485	ENSG00000188827	14/15	NA	ENST00000294008.3:c.4766G>A	ENSP00000294008.3:p.Arg1589His	5407	1589	R/H	YES	rs746314060	-1	missense_variant	34	3.55453e-05	Not tested	0.0004	2.843e-05	6.539e-05	2.978e-05	0	0	0	2.686e-05	0.0004	0	1.5676e-22	0.68004	0.535	0.872	-	no	NA	NA	NA
GEMINI-726	SLX4	SLX4	16	3647691	T	C	37	SNV	REC-chet	NA	14206	nonsynonymous SNV	SLX4:ENST00000294008.3:exon7:c.A1372G:p.K458E	NA	16:3647691-3647691	ENSG00000188827	7/15	NA	ENST00000294008.3:c.1372A>G	ENSP00000294008.3:p.Lys458Glu	2013	458	K/E	YES	rs149126845	-1	missense_variant	27.1	3.55453e-05	Not tested	0.002	0.0008	0.0002	0.002	0.0006	0	4.487e-05	0.001	0.0013	0	1.5676e-22	0.68004	0.535	0.872	-	no	NA	NA	NA
GEMINI-731	HBA2	HBA2	16	223124	0	-	0	CNV	REC-hom	NA	NA	frameshift deletion	HBA2:ENST00000251595.6:exon2:c.96_429del:p.R32fs	HBA2:ENST00000397806.1:wholegene	NA	NA	NA	NA	NA	NA	NA	NA	NA	NA	NA	NA	NA	34.404	2.50779e-07	Confirmed	NA	NA	NA	NA	NA	NA	NA	NA	NA	NA	0.003063	1.5973	0.586	1.934	-	no	NA	NA	NA
GEMINI-732	TMEM247	TMEM247	2	46707595	G	C	112	SNV	REC-chet	NA	3800	nonsynonymous SNV	TMEM247:ENST00000434431.1:exon2:c.G169C:p.E57Q	NA	2:46707595-46707595	ENSG00000187600	2/3	NA	ENST00000434431.1:c.169G>C	ENSP00000388684.1:p.Glu57Gln	169	57	E/Q	YES	rs139055089,COSV71364240	1	missense_variant	21.5	0.000264661	Not tested	0.004	0.0021	0.0012	0.004	0	0	0.0007	0.003	0.0031	0.0005	3.6077e-05	0.91822	0.519	1.659	-	yes	NA	NA	NA
GEMINI-732	TMEM247	TMEM247	2	46711395	C	T	37	SNV	REC-chet	NA	3800	nonsynonymous SNV	TMEM247:ENST00000434431.1:exon3:c.C490T:p.L164F	NA	2:46711395-46711395	ENSG00000187600	3/3	NA	ENST00000434431.1:c.490C>T	ENSP00000388684.1:p.Leu164Phe	490	164	L/F	YES	-	1	missense_variant	10.91	0.000264661	Not tested	NA	NA	NA	NA	NA	NA	NA	NA	NA	NA	3.6077e-05	0.91822	0.519	1.659	-	yes	NA	NA	NA
GEMINI-738	TSSK4	TSSK4	14	24677230	A	T	49	SNV	REC-hom	NA	NA	stopgain	TSSK4:ENST00000556621.1:exon4:c.A637T:p.K213X	TSSK4:ENST00000287913.6:exon4:c.A865T:p.K289X,TSSK4:ENST00000339917.5:exon4:c.A895T:p.K299X,TSSK4:ENST00000428351.2:exon2:c.A286T:p.K96X	14:24677230-24677230	ENSG00000139908	4/4	NA	ENST00000556621.1:c.637A>T	ENSP00000452054.1:p.Lys213Ter	717	213	K/*	-	rs200353859	1	stop_gained	42	1.32432e-07	Confirmed	0.0018	0.0003	6.534e-05	0.0012	0.0003	0	0	0.0003	0.0018	0	5.4619e-09	0.96163	0.625	1.522	-	yes	NA	NA	NA
GEMINI-746	GTSE1	GTSE1	22	46693319	G	T	31	SNV	REC-hom	NA	NA	nonsynonymous SNV	GTSE1:ENST00000454366.1:exon2:c.G22T:p.D8Y	NA	22:46693319-46693319	ENSG00000075218	2/12	NA	ENST00000454366.1:c.22G>T	ENSP00000415430.1:p.Asp8Tyr	234	8	D/Y	YES	rs201868940	1	missense_variant	23.8	1.76755e-05	Not tested	0.0097	0.0021	0.0003	0.0016	0.0097	0	0.0004	0.0029	0.0026	0.0005	2.7012e-05	0.45549	0.291	0.738	-	no	NA	NA	NA
GEMINI-746	CDKL2	CDKL2	4	76522300	T	C	75	SNV	REC-chet	NA	28755	nonsynonymous SNV	CDKL2:ENST00000429927.2:exon9:c.A1141G:p.S381G	CDKL2:ENST00000307465.4:exon9:c.A1141G:p.S381G	4:76522300-76522300	ENSG00000138769	9/12	NA	ENST00000429927.2:c.1141A>G	ENSP00000412365.2:p.Ser381Gly	1845	381	S/G	YES	-	-1	missense_variant	18.31	0.000893347	Not tested	NA	NA	NA	NA	NA	NA	NA	NA	NA	NA	3.0975e-17	1.0247	0.746	1.431	-	yes	NA	NA	NA
GEMINI-746	CDKL2	CDKL2	4	76551055	C	T	26	SNV	REC-chet	NA	28755	nonsynonymous SNV	CDKL2:ENST00000429927.2:exon2:c.G118A:p.D40N	CDKL2:ENST00000307465.4:exon2:c.G118A:p.D40N	4:76551055-76551055	ENSG00000138769	2/12	NA	ENST00000429927.2:c.118G>A	ENSP00000412365.2:p.Asp40Asn	822	40	D/N	YES	rs763635807	-1	missense_variant	25.8	0.000893347	Not tested	8.962e-06	4.069e-06	0	0	0	0	0	8.962e-06	0	0	3.0975e-17	1.0247	0.746	1.431	-	yes	NA	NA	NA
GEMINI-749	FBXO15	FBXO15	18	71803036	C	T	54	SNV	REC-hom	NA	NA	nonsynonymous SNV	FBXO15:ENST00000269500.5:exon3:c.G65A:p.G22E	FBXO15:ENST00000419743.2:exon3:c.G293A:p.G98E	18:71803036-71803036	ENSG00000141665	3/10	NA	ENST00000269500.5:c.65G>A	ENSP00000269500.5:p.Gly22Glu	401	22	G/E	-	-	-1	missense_variant	25.3	1.83331e-06	Not tested	NA	NA	NA	NA	NA	NA	NA	NA	NA	NA	0.71072	0.18525	0.09	0.424	yes	yes	NA	NA	NA
GEMINI-755	TEKT3	TEKT3	17	15231310	G	A	24	SNV	REC-hom	NA	NA	nonsynonymous SNV	TEKT3:ENST00000395930.1:exon4:c.C662T:p.T221M	TEKT3:ENST00000338696.2:exon3:c.C662T:p.T221M	17:15231310-15231310	ENSG00000125409	4/9	NA	ENST00000395930.1:c.662C>T	ENSP00000379263.1:p.Thr221Met	849	221	T/M	YES	rs143165525	-1	missense_variant,splice_region_variant	22	7.09396e-06	Not tested	0.0004	0.0002	0.0004	5.958e-05	0	0	0	0.0003	0.0002	0.0001	1.9845e-17	1.0457	0.761	1.46	-	yes	NA	NA	NA
GEMINI-755	NOTCH1	NOTCH1	9	139391964	G	A	95	SNV	REC-hom	NA	NA	nonsynonymous SNV	NOTCH1:ENST00000277541.6:exon34:c.C6227T:p.T2076I	NA	9:139391964-139391964	ENSG00000148400	34/34	NA	ENST00000277541.6:c.6227C>T	ENSP00000277541.6:p.Thr2076Ile	6303	2076	T/I	YES	rs1022510242	-1	missense_variant	28.2	0.000210744	Confirmed	NA	NA	NA	NA	NA	NA	NA	NA	NA	NA	1	0.046153	0.023	0.097	-	no	Pre-testicular	Abnormal hypothalamus development and function	Isolated Hypogonadotropic hypogonadism, OMIM:NA (PS147950)
GEMINI-780	PNLDC1	PNLDC1	6	160222145	-	C	17	INDEL	REC-chet	NA	8938	frameshift insertion	PNLDC1:ENST00000610273.1:exon3:c.103dupC:p.S34fs	PNLDC1:ENST00000392167.3:exon3:c.136dupC:p.S45fs	6:160222145-160222145	ENSG00000146453	3/19	NA	ENST00000610273.1:c.103dup	ENSP00000476448.1:p.Leu35ProfsTer3	273-274	34-35	-/X	YES	rs754159168	1	frameshift_variant,splice_region_variant	34	6.77894e-05	Confirmed	0.0002	3.655e-05	0	0.0002	0	0	0	8.951e-06	0.0002	0	2.1216e-14	0.71348	0.525	0.984	yes	yes	NA	NA	NA
GEMINI-780	PNLDC1	PNLDC1	6	160231083	T	C	13	SNV	REC-chet	NA	8938	nonsynonymous SNV	PNLDC1:ENST00000610273.1:exon10:c.T776C:p.M259T	PNLDC1:ENST00000392167.3:exon10:c.T809C:p.M270T	6:160231083-160231083	ENSG00000146453	10/19	NA	ENST00000610273.1:c.776T>C	ENSP00000476448.1:p.Met259Thr	947	259	M/T	YES	rs141903829	1	missense_variant	15.16	6.77894e-05	Confirmed	0.0065	0.0006	0.0065	0.0007	0	0	0	0.0001	0.0002	3.249e-05	2.1216e-14	0.71348	0.525	0.984	yes	yes	NA	NA	NA
GEMINI-783	DNAJC5G	DNAJC5G	2	27499675	G	A	37	SNV	REC-hom	NA	NA	nonsynonymous SNV	DNAJC5G:ENST00000296097.3:exon3:c.G79A:p.G27S	DNAJC5G:ENST00000406962.1:exon2:c.G79A:p.G27S,DNAJC5G:ENST00000402462.1:exon3:c.G79A:p.G27S,DNAJC5G:ENST00000404433.1:exon2:c.G79A:p.G27S	2:27499675-27499675	ENSG00000163793	3/7	NA	ENST00000296097.3:c.79G>A	ENSP00000296097.3:p.Gly27Ser	497	27	G/S	YES	rs61754191	1	missense_variant	24	6.77307e-05	Confirmed	0.0079	0.0045	0.002	0.0024	0.0061	0	0.0004	0.0079	0.0055	3.249e-05	5.8532e-05	0.83982	0.476	1.55	-	yes	NA	NA	NA
GEMINI-784	PLA2G6	PLA2G6	22	38508219	A	C	85	SNV	REC-chet	NA	33254	stopgain	PLA2G6:ENST00000332509.3:exon17:c.T2370G:p.Y790X	PLA2G6:ENST00000402064.1:exon16:c.T2208G:p.Y736X,PLA2G6:ENST00000335539.3:exon16:c.T2208G:p.Y736X	22:38508219-38508219	ENSG00000184381	17/17	NA	ENST00000332509.3:c.2370T>G	ENSP00000333142.3:p.Tyr790Ter	2554	790	Y/*	YES	rs121908680,CM063050	-1	stop_gained	36	1.42789e-05	Confirmed	0.0002	7.956e-05	0	0.0002	0	0	0	0.0001	0	3.348e-05	2.4837e-10	0.59842	0.423	0.862	-	no	NA	NA	NA
GEMINI-784	PLA2G6	PLA2G6	22	38541473	C	T	66	SNV	REC-chet	NA	33254	nonsynonymous SNV	PLA2G6:ENST00000332509.3:exon3:c.G397A:p.E133K	PLA2G6:ENST00000402064.1:exon3:c.G397A:p.E133K,PLA2G6:ENST00000436218.1:exon3:c.G397A:p.E133K,PLA2G6:ENST00000335539.3:exon3:c.G397A:p.E133K	22:38541473-38541473	ENSG00000184381	3/17	NA	ENST00000332509.3:c.397G>A	ENSP00000333142.3:p.Glu133Lys	581	133	E/K	YES	rs552737662,COSV59268550	-1	missense_variant	34	1.42789e-05	Not tested	0.0002	2.928e-05	0.0001	6.091e-05	0	5.927e-05	0	9.23e-06	0.0002	0	2.4837e-10	0.59842	0.423	0.862	-	no	NA	NA	NA
GEMINI-789	PACRG	PACRG	6	163735945	C	T	31	SNV	REC-hom	NA	NA	nonsynonymous SNV	PACRG:ENST00000366889.2:exon6:c.C700T:p.R234C	PACRG:ENST00000337019.3:exon7:c.C817T:p.R273C,PACRG:ENST00000366888.2:exon5:c.C700T:p.R234C	6:163735945-163735945	ENSG00000112530	6/6	NA	ENST00000366889.2:c.700C>T	ENSP00000355855.2:p.Arg234Cys	924	234	R/C	-	rs34421506	1	missense_variant	32	2.58976e-05	Not tested	0.005	0.0032	0.001	0.0017	0.0047	0.002	0.0005	0.005	0.0042	0.0011	2.4288e-07	0.76792	0.491	1.244	-	yes	NA	NA	NA
GEMINI-792	CEP85	CEP85	1	26582162	C	T	92	SNV	REC-chet	NA	20928	nonsynonymous SNV	CEP85:ENST00000252992.4:exon4:c.C709T:p.R237W	CEP85:ENST00000451429.2:exon3:c.C556T:p.R186W	1:26582162-26582162	ENSG00000130695	4/14	NA	ENST00000252992.4:c.709C>T	ENSP00000252992.4:p.Arg237Trp	840	237	R/W	YES	rs199665247	1	missense_variant	29.2	0.000337302	Not tested	6.499e-05	1.626e-05	0	0	0	0	0	1.793e-05	0	6.499e-05	0.00027043	0.33885	0.223	0.53	-	yes	NA	NA	NA
GEMINI-792	CEP85	CEP85	1	26603090	C	T	68	SNV	REC-chet	NA	20928	nonsynonymous SNV	CEP85:ENST00000252992.4:exon13:c.C1967T:p.A656V	CEP85:ENST00000451429.2:exon12:c.C1814T:p.A605V	1:26603090-26603090	ENSG00000130695	13/14	NA	ENST00000252992.4:c.1967C>T	ENSP00000252992.4:p.Ala656Val	2098	656	A/V	YES	rs201801471	1	missense_variant	22.3	0.000337302	Not tested	0.0009	0.0001	0	2.978e-05	0	0	0.0009	8.959e-05	0.0002	0	0.00027043	0.33885	0.223	0.53	-	yes	NA	NA	NA
GEMINI-792	PLK4	PLK4	4	128802306	G	A	92	SNV	REC-chet	NA	5162	nonsynonymous SNV	PLK4:ENST00000507249.1:exon1:c.G17A:p.G6E	PLK4:ENST00000515069.1:exon1:c.G17A:p.G6E,PLK4:ENST00000270861.5:exon1:c.G17A:p.G6E,PLK4:ENST00000513090.1:exon1:c.G17A:p.G6E	4:128802306-128802306	ENSG00000142731	1/16	NA	ENST00000507249.1:c.17G>A	ENSP00000423412.1:p.Gly6Glu	223	6	G/E	-	rs149003893	1	missense_variant	28.5	0.000222204	Not tested	0.0021	0.0012	0.0001	0.0009	0.0002	0	0	0.0021	0.0015	0.0006	7.0844e-06	0.37942	0.259	0.569	-	no	Testicular	Sertoli cell-only syndrome	Azoospermia, OMIM:NA (PS258150)
GEMINI-792	PLK4	PLK4	4	128807468	G	T	43	SNV	REC-chet	NA	5162	nonsynonymous SNV	PLK4:ENST00000507249.1:exon5:c.G943T:p.G315C	PLK4:ENST00000514379.1:exon5:c.G820T:p.G274C,PLK4:ENST00000515069.1:exon5:c.G943T:p.G315C,PLK4:ENST00000270861.5:exon5:c.G943T:p.G315C,PLK4:ENST00000513090.1:exon4:c.G847T:p.G283C	4:128807468-128807468	ENSG00000142731	5/16	NA	ENST00000507249.1:c.943G>T	ENSP00000423412.1:p.Gly315Cys	1149	315	G/C	-	rs998993350	1	missense_variant	25.4	0.000222204	Not tested	5.969e-05	2.035e-05	0	5.969e-05	0	0	0	2.691e-05	0	0	7.0844e-06	0.37942	0.259	0.569	-	no	Testicular	Sertoli cell-only syndrome	Azoospermia, OMIM:NA (PS258150)
GEMINI-794	TGIF2LY	TGIF2LY	Y	3447817	CC	-	50	INDEL	Y-linked-hem	NA	NA	frameshift deletion	TGIF2LY:ENST00000321217.4:exon2:c.532_533del:p.P178fs	TGIF2LY:ENST00000559055.2:exon1:c.532_533del:p.P178fs	Y:3447816-3447818	ENSG00000176679	2/2	NA	ENST00000321217.4:c.534_535del	ENSP00000318502.4:p.Leu179SerfsTer63	640-641	178	P/X	YES	rs760614599	1	frameshift_variant	24.6	0.000175828	Confirmed	0.002	0.0006	0	0.0009	0.002	0	0	0.0008	0.0014	0.0002	NA	NA	NA	NA	-	yes	NA	NA	NA
GEMINI-797	ZNF610	ZNF610	19	52869431	A	G	129	SNV	REC-chet	NA	569	nonsynonymous SNV	ZNF610:ENST00000601151.1:exon5:c.A671G:p.K224R	ZNF610:ENST00000327920.8:exon6:c.A800G:p.K267R,ZNF610:ENST00000321287.8:exon6:c.A800G:p.K267R,ZNF610:ENST00000403906.3:exon6:c.A800G:p.K267R	19:52869431-52869431	ENSG00000167554	5/5	NA	ENST00000601151.1:c.671A>G	ENSP00000471021.1:p.Lys224Arg	1123	224	K/R	-	rs142300380	1	missense_variant	23.7	0.000122429	Not tested	0.0031	0.0013	0.0002	0.0031	0	0	4.492e-05	0.0018	0.002	0	0.00010546	0.97834	0.53	1.76	-	yes	NA	NA	NA
GEMINI-797	ZNF610	ZNF610	19	52870000	C	T	70	SNV	REC-chet	NA	569	nonsynonymous SNV	ZNF610:ENST00000601151.1:exon5:c.C1240T:p.R414C	ZNF610:ENST00000327920.8:exon6:c.C1369T:p.R457C,ZNF610:ENST00000321287.8:exon6:c.C1369T:p.R457C,ZNF610:ENST00000403906.3:exon6:c.C1369T:p.R457C	19:52870000-52870000	ENSG00000167554	5/5	NA	ENST00000601151.1:c.1240C>T	ENSP00000471021.1:p.Arg414Cys	1692	414	R/C	-	rs756481819,COSV58346926	1	missense_variant	24.3	0.000122429	Not tested	3.269e-05	1.224e-05	0	0	0	0	0	1.8e-05	0	3.269e-05	0.00010546	0.97834	0.53	1.76	-	yes	NA	NA	NA
GEMINI-799	CBX2	CBX2	17	77758014	C	T	137	SNV	REC-hom	NA	NA	nonsynonymous SNV	CBX2:ENST00000310942.4:exon5:c.C772T:p.H258Y	NA	17:77758014-77758014	ENSG00000173894	5/5	NA	ENST00000310942.4:c.772C>T	ENSP00000308750.4:p.His258Tyr	876	258	H/Y	YES	rs781869717	1	missense_variant	25.6	7.33387e-06	Not tested	0.0002	1.231e-05	0	0	0	0	0	1.82e-05	0.0002	0	0.99503	0	0	0.19	-	yes	NA	NA	NA
GEMINI-805	TDRKH	TDRKH	1	151747644	T	C	24	SNV	REC-hom	NA	NA	splicing	ENST00000368827.6:exon11:c.1435-2A>G	ENST00000368825.3:exon11:c.1300-2A>G,ENST00000368824.3:exon11:c.1435-2A>G,ENST00000368823.1:exon11:c.1423-2A>G,ENST00000368822.1:exon11:c.1435-2A>G,ENST00000458431.2:exon11:c.1435-2A>G,ENST00000440583.2:exon11:c.763-2A>G	1:151747644-151747644	ENSG00000182134	NA	10/13	ENST00000368827.6:c.1435-2A>G	-	-	-	-	-	rs966147295	-1	splice_acceptor_variant	25.8	5.04685e-06	Confirmed	NA	NA	NA	NA	NA	NA	NA	NA	NA	NA	0.032356	0.28839	0.168	0.52	-	yes	NA	NA	NA
GEMINI-807	TUBA3C	TUBA3C	13	19751341	G	A	268	SNV	REC-hom	NA	NA	nonsynonymous SNV	TUBA3C:ENST00000400113.3:exon4:c.C782T:p.P261L	NA	13:19751341-19751341	ENSG00000198033	4/5	NA	ENST00000400113.3:c.782C>T	ENSP00000382982.3:p.Pro261Leu	887	261	P/L	YES	rs544706766,COSV67139776	-1	missense_variant	22.8	6.36973e-05	Not tested	NA	NA	NA	NA	NA	NA	NA	NA	NA	NA	0.004574	0.43828	0.239	0.865	-	yes	NA	NA	NA
GEMINI-809	ZNF512B	ZNF512B	20	62591372	C	A	171	SNV	REC-hom	NA	NA	stopgain	ZNF512B:ENST00000217130.3:exon17:c.G2548T:p.E850X	ZNF512B:ENST00000450537.1:exon17:c.G2548T:p.E850X,ZNF512B:ENST00000369888.1:exon17:c.G2548T:p.E850X	20:62591372-62591372	ENSG00000196700	17/17	NA	ENST00000217130.3:c.2548G>T	ENSP00000217130.3:p.Glu850Ter	2593	850	E/*	-	rs776926482	-1	stop_gained	39	1.94791e-07	Confirmed	8.978e-06	4.069e-06	0	0	0	0	0	8.978e-06	0	0	0.99992	0.090214	0.043	0.206	-	no	NA	NA	NA
GEMINI-809	ME1	ME1	6	83938611	G	-	30	INDEL	REC-hom	NA	NA	frameshift deletion	ME1:ENST00000543031.1:exon9:c.841delC:p.H281fs	ME1:ENST00000369705.3:exon10:c.1066delC:p.H356fs,ME1:ENST00000541327.1:exon8:c.568delC:p.H190fs	6:83938610-83938611	ENSG00000065833	9/13	NA	ENST00000543031.1:c.841del	ENSP00000446114.1:p.His281MetfsTer6	1056	281	H/X	-	-	-1	frameshift_variant	35	2.06843e-06	Confirmed	NA	NA	NA	NA	NA	NA	NA	NA	NA	NA	8.2005e-14	0.82486	0.593	1.169	-	no	NA	NA	NA
GEMINI-816	FANCM	FANCM	14	45667921	C	T	31	SNV	REC-hom	NA	NA	stopgain	FANCM:ENST00000542564.2:exon21:c.C5713T:p.R1905X	FANCM:ENST00000267430.5:exon22:c.C5791T:p.R1931X	14:45667921-45667921	ENSG00000187790	21/22	NA	ENST00000542564.2:c.5713C>T	ENSP00000442493.2:p.Arg1905Ter	5791	1905	R/*	-	rs144567652,CM130997	1	stop_gained	52	1.21757e-06	Confirmed	0.0044	0.001	0.0003	0.0004	0	5.8e-05	0.0044	0.0011	0.0007	0.0003	2.3536e-15	0.45525	0.353	0.593	-	yes	Testicular	Sertoli cell-only syndrome/pre-meiotic arrest	Oligozoospermia, OMIM:NA (PS258150)
GEMINI-833	TOP2A	TOP2A	17	38552666	C	G	32	SNV	REC-hom	NA	NA	nonsynonymous SNV	TOP2A:ENST00000423485.1:exon28:c.G3589C:p.G1197R	NA	17:38552666-38552666	ENSG00000131747	28/35	NA	ENST00000423485.1:c.3589G>C	ENSP00000411532.1:p.Gly1197Arg	3748	1197	G/R	YES	rs183766786	-1	missense_variant	21.7	1.06947e-05	Not tested	0.0018	0.0008	0.0018	0.0015	0	5.798e-05	0	0.0009	0.0016	0.0007	0.99086	0.18699	0.124	0.288	-	no	NA	NA	NA
GEMINI-970	INHBB	INHBB	2	121107305	T	C	306	SNV	REC-hom	NA	NA	nonsynonymous SNV	INHBB:ENST00000295228.3:exon2:c.T1079C:p.M360T	NA	2:121107305-121107305	ENSG00000163083	2/2	NA	ENST00000295228.3:c.1079T>C	ENSP00000295228.3:p.Met360Thr	1125	360	M/T	YES	rs746066693,CM135489	1	missense_variant	23	4.17179e-06	Confirmed	5.382e-05	2.439e-05	0	0	0	0	0	5.382e-05	0	0	0.97287	0	0	0.269	-	no	NA	NA	NA
GEMINI-971	VHL	VHL	3	10183534	G	A	55	SNV	REC-chet	NA	8104	nonsynonymous SNV	VHL:ENST00000345392.2:exon1:c.G3A:p.M1I	VHL:ENST00000256474.2:exon1:c.G3A:p.M1I	3:10183534-10183534	ENSG00000134086	1/2	NA	ENST00000345392.2:c.3G>A	ENSP00000344757.2:p.Met1?	63	1	M/I	-	rs578091032,COSV56542939,COSV99078436	1	start_lost	6.748	0.000428083	Not tested	0.0006	6.016e-05	0.0006	4.52e-05	0	0	0	2.079e-05	0.0006	0	0.079515	0.35884	0.162	0.927	-	no	NA	NA	NA
GEMINI-971	VHL	VHL	3	10191638	A	C	137	SNV	REC-chet	NA	8104	nonsynonymous SNV	VHL:ENST00000345392.2:exon2:c.A508C:p.M170L	VHL:ENST00000256474.2:exon3:c.A631C:p.M211L	3:10191638-10191638	ENSG00000134086	2/2	NA	ENST00000345392.2:c.508A>C	ENSP00000344757.2:p.Met170Leu	568	170	M/L	-	rs200019083,COSV56558926	1	missense_variant	0.067	0.000428083	Not tested	0.0002	2.036e-05	0.0002	0	0	0	0	8.98e-06	0	3.259e-05	0.079515	0.35884	0.162	0.927	-	no	NA	NA	NA
GEMINI-1071	ABHD1	ABHD1	2	27346912	C	G	16	SNV	REC-chet	NA	6597	stopgain	ABHD1:ENST00000316470.4:exon1:c.C96G:p.Y32X	NA	2:27346912-27346912	ENSG00000143994	1/9	NA	ENST00000316470.4:c.96C>G	ENSP00000326491.4:p.Tyr32Ter	210	32	Y/*	YES	rs145553516	1	stop_gained	37	0.000239915	Confirmed	7.164e-05	3.655e-05	0	2.978e-05	0	0	0	7.164e-05	0	0	3.3799e-25	1.5346	1.144	1.913	-	yes	NA	NA	NA
GEMINI-1071	ABHD1	ABHD1	2	27353509	A	G	116	SNV	REC-chet	NA	6597	nonsynonymous SNV	ABHD1:ENST00000316470.4:exon9:c.A1115G:p.Y372C	NA	2:27353509-27353509	ENSG00000143994	9/9	NA	ENST00000316470.4:c.1115A>G	ENSP00000326491.4:p.Tyr372Cys	1229	372	Y/C	YES	rs148295709	1	missense_variant	23.3	0.000239915	Not tested	0.0035	0.0019	0.0006	0.0001	0	0	0.0007	0.0035	0.0011	0.0016	3.3799e-25	1.5346	1.144	1.913	-	yes	NA	NA	NA
*Mapping to the transcipt ID that matches the ANNOVAR primary annotation
[truncated: 17 more columns]
