# Supplementary material for: Diverse monogenic subforms of human spermatogenic failure
Source: Nat Commun. 2022 Dec 26;13:7953. doi: 10.1038/s41467-022-35661-z (PMC9792524; doi:10.1038/s41467-022-35661-z)
Supplement: Supplementary file 4 — Supplementary Data 2 [file 41467_2022_35661_MOESM4_ESM.xlsx]

## Sheet: Legend
Key for Supplementary Data 2
Gene.wgEncodeGencodeBasicV19	Gene symbol in GENCODE v19
Chr	Chromosome
Start	Position
Ref	Reference allele
Alt	Alternate allele
acmg	ACMG classification
human_known	binary (0/1) gene known to cause infertility in human
mouse_known	binary (0/1) gene known to cause infertility in mouse

## Sheet: Supplementary Data 2
Gene.wgEncodeGencodeBasicV19	Chr	Start	Ref	Alt	acmg	human_known	mouse_known
ABCG4	11	119024795	A	G	NA	0	0
ADCK2	7	140373722	CT	-	NA	0	0
ADCK2	7	140373880	GA	-	NA	0	0
AK7	14	96944807	G	A	NA	1	1
AKAP4	X	49955751	T	G	LP2	1	1
AKR1C3	10	5139644	C	T	NA	0	0
AOC2	17	40998184	C	T	NA	0	0
ATP2B4	1	203708710	G	A	NA	0	1
ATP6V0E2	7	149576629	C	T	NA	0	0
AXDND1	1	179363111	C	T	NA	0	0
BAX	19	49458967	G	A	NA	0	1
BBS1	11	66282057	G	A	NA	0	1
BRCA2	13	32945092	G	A	P1	1	1
C11orf63	11	122805291	C	T	NA	0	0
C16orf46	16	81097545	T	A	NA	0	0
C16orf96	16	4625931	C	T	NA	0	0
C1orf146	1	92709807	G	A	LP2	0	1
C1orf146	1	92709932	A	T	LP2	0	1
C2orf61	2	47314157	A	T	NA	0	1
C2orf78	2	74042317	C	G	NA	0	0
C2orf78	2	74042560	C	T	NA	0	0
C9orf131	9	35043288	A	G	NA	0	0
C9orf84	9	114500699	CT	-	LP1	0	1
CBX2	17	77758014	C	T	NA	0	1
CCDC15	11	124857977	G	A	NA	0	0
CCDC155	19	49920682	T	A	NA	1	1
CCDC33	15	74573128	C	T	NA	0	0
CCDC38	12	96266040	G	A	NA	0	0
CCDC7	10	32856749	AAAC	-	NA	0	0
CCDC79	16	66811114	T	C	NA	0	1
CCDC89	11	85396271	C	A	NA	0	0
CCDC89	11	85396271	C	A	NA	0	0
CCNYL1	2	208618342	T	A	NA	0	1
CCT6B	17	33285649	C	T	NA	0	1
CDC45	22	19494913	C	T	NA	0	0
CELSR3	3	48683674	C	T	NA	0	0
CEP19	3	196435516	C	A	NA	0	1
CEP72	5	653209	A	G	NA	0	0
CHD5	1	6212566	G	C	NA	0	1
CLCN2	3	184072081	G	A	LP2	0	1
CLTC	17	57758839	-	GT	LP1	0	1
CMTM1	16	66600753	C	T	NA	0	0
CRIP3	6	43274030	C	T	NA	0	0
CSMD1	8	2824257	C	T	NA	0	1
CSMD1	8	3565960	C	T	NA	0	1
CT47B1	X	120007750	0	-	NA	0	0
CYP26B1	2	72359367	C	T	NA	0	1
DCAF12L1	X	125685247	-	C	LP2	0	0
DCAF12L1	X	125686185	AA	-	LP2	0	0
DCAF12L1	X	125686159	G	A	LP2	0	0
DCAF17	2	172305270	C	T	NA	0	1
DCAF4	14	73406998	C	A	LP2	0	0
DDX3Y	Y	15027860	TG	-	NA	0	1
DICER1	14	95584087	T	C	NA	0	1
DMC1	22	38935331	T	C	NA	1	1
DNAJC5G	2	27499675	G	A	NA	0	0
DNMT3B	20	31375211	C	T	NA	1	1
EPHB1	3	134977949	C	T	NA	0	1
EZH2	7	148524338	G	A	NA	0	1
FAM104A	17	71228360	G	C	NA	0	0
FAM104A	17	71228379	G	C	NA	0	0
FAM24A	10	124672387	C	G	NA	0	0
FAM71E2	19	55869750	G	A	NA	0	0
FANCM	14	45667921	C	T	P1	1	1
FBXO15	18	71797734	-	G	LP2	0	1
FBXO15	18	71803036	C	T	LP2	0	1
FBXO15	18	71803036	C	T	LP2	0	1
FMO2	1	171174481	-	A	NA	0	0
FNDC7	1	109271473	G	A	NA	0	0
FOXM1	12	2968078	G	A	NA	0	0
FOXR2	X	55650814	C	-	NA	0	0
FSIP2	2	186672815	T	A	P1	1	1
GNAT1	3	50231089	G	T	NA	0	1
GOLGA6A	15	74367238	G	C	NA	0	0
GSG1	12	13238026	G	A	NA	0	1
GTSE1	22	46693319	G	T	NA	0	0
HBA2	16	223124	0	-	NA	0	0
HCN4	15	73615084	G	A	LP2	0	1
HCN4	15	73622045	C	T	LP2	0	1
HDGFL1	6	22570525	G	A	NA	0	0
HIF3A	19	46807239	G	A	NA	0	0
HIST1H1T	6	26107972	G	C	NA	0	1
HSPA4L	4	128748467	G	A	NA	0	1
INHBB	2	121107305	T	C	LP2	0	1
KCTD19	16	67331426	A	-	NA	0	0
LACE1	6	108668195	T	C	NA	0	0
LRRD1	7	91794432	C	T	NA	0	0
LUZP4	X	114541093	AGAG	-	NA	0	0
MAGEA3	X	151935980	G	A	NA	0	0
MAGEB18	X	26157986	T	-	NA	0	0
MAGEC3	X	140984757	C	T	NA	0	0
MAMLD1	X	149681299	G	C	NA	1	1
ME1	6	83938611	G	-	NA	0	0
MKKS	20	10393439	C	A	NA	0	1
MROH9	1	170964537	A	T	LP2	0	1
MS4A14	11	60184404	C	T	NA	0	1
MYH7B	20	33576021	G	A	NA	0	0
NEIL2	8	11643485	G	-	NA	0	1
NFKBIB	19	39398294	G	A	NA	0	1
NFKBIB	19	39398294	G	A	NA	0	1
NME7	1	169102044	-	AAGT	NA	0	1
NOTCH1	9	139412594	G	A	NA	1	0
NOTCH1	9	139391964	G	A	NA	1	0
NR0B1	X	30326676	C	G	LP2	1	1
OLAH	10	15103722	G	A	NA	0	0
OVOL3	19	36602108	C	T	NA	0	0
PACRG	6	163735945	C	T	NA	0	1
PAPOLB	7	4900706	C	T	NA	0	1
PARP11	12	3923254	G	A	NA	0	1
PCDHB3	5	140480658	T	C	NA	0	0
PCDHB3	5	140480570	C	A	NA	0	0
PLD6	17	17109308	A	C	NA	0	1
PLD6	17	17109308	A	C	NA	0	1
PLD6	17	17109405	GGAGCTCGGCCAGCTCCGCGCCC	-	LP1	0	1
PLD6	17	17109249	C	T	NA	0	1
PMP22	17	15134364	G	A	NA	0	1
PNLDC1	6	160225031	C	T	LP2	0	1
PNLDC1	6	160240107	C	T	P2	0	1
POC5	5	74986296	C	T	LP1	0	1
POLN	4	2083387	G	A	NA	0	1
POTEJ	2	131414722	G	A	NA	0	0
POU4F2	4	147561542	A	G	NA	0	1
POU4F2	4	147561447	C	A	NA	0	1
PROCA1	17	27031066	G	A	NA	0	0
RAB11FIP5	2	73339510	G	T	NA	0	0
RNF17	13	25406021	T	C	NA	0	1
RNF212	4	1087739	C	T	NA	0	1
RNF213	17	78291051	G	T	NA	0	1
ROM1	11	62381863	C	T	NA	0	0
RSPH1	21	43896152	C	T	NA	1	1
RTBDN	19	12939525	C	T	NA	0	0
RTBDN	19	12939577	C	T	NA	0	0
SESN3	11	94908685	G	A	NA	0	0
SH3TC2	5	148422281	A	G	NA	0	1
SIRT1	10	69644769	C	A	NA	0	1
SIRT1	10	69644820	C	A	NA	0	1
SIRT6	19	4179156	G	A	NA	0	1
SLC25A31	4	128694557	G	A	NA	0	1
SLC30A3	2	27479380	G	A	NA	0	1
SLC4A2	7	150763816	C	T	NA	0	1
SLC4A2	7	150761700	C	T	NA	0	1
SMIM1	1	3692359	G	T	NA	0	0
SMPD2	6	109763458	GT	-	NA	0	1
SPACA3	17	31318972	C	T	NA	0	1
SPANXN1	X	144337333	GA	-	NA	0	0
SPATA31D1	9	84609520	A	G	NA	0	0
SPIDR	8	48625248	C	T	P1	1	1
SPOCD1	1	32256500	-	T	LP2	0	0
SSTR3	22	37603131	G	A	NA	0	1
SSTR3	22	37603142	C	T	NA	0	1
SSX3	X	48211582	G	-	NA	0	0
ST6GALNAC6	9	130660239	-	G	NA	0	0
STAG3	7	99802264	G	-	LP1	1	1
STPG1	1	24696204	G	A	NA	0	0
STRA8	7	134925271	0	-	P1	0	1
TDRD12	19	33233691	C	T	P1	0	1
TDRD9	14	104508490	C	T	P1	1	1
TDRD9	14	104441771	T	-	P1	1	1
TDRKH	1	151747644	T	C	LP1	0	1
TEKT3	17	15231310	G	A	NA	0	1
TFDP3	X	132351233	C	T	NA	0	0
TGIF2LX	X	89177651	G	-	NA	0	1
TGIF2LY	Y	3447817	CC	-	LP2	0	1
TLR1	4	38799957	T	A	NA	0	1
TMEM159	16	21181826	-	C	NA	0	0
TMEM206	1	212553244	G	-	NA	0	0
TMEM225	11	123756132	T	C	NA	0	0
TMEM63C	14	77710753	C	T	NA	0	0
TOP2A	17	38552666	C	G	NA	0	0
TPBGL	11	74952733	C	G	NA	0	0
TPGS2	18	34376776	G	A	NA	0	1
TSSK4	14	24677230	A	T	P1	0	1
TTLL2	6	167754419	A	C	NA	0	0
TTLL9	20	30497576	C	T	NA	0	1
TUBA3C	13	19751341	G	A	NA	0	0
U2AF1	21	44485313	0	-	NA	0	0
U2AF1	21	44485313	0	-	NA	0	0
UNC13C	15	54860051	C	A	NA	0	1
USP42	7	6175526	C	T	NA	0	1
USP9Y	Y	14928081	G	A	NA	0	0
VCX	X	6968337	0	-	NA	0	0
VCX2	X	6968337	0	-	NA	0	0
VWA3A	16	22159612	G	A	NA	0	0
XRRA1	11	74632269	C	T	NA	0	0
YBX3	12	10875499	GCGGCGGCCGCGGTGCCCGTGGCT	-	NA	0	1
YY2	X	21875617	A	T	LP2	0	0
ZFHX4	8	77776235	G	C	NA	0	0
ZFR2	19	3810840	G	A	NA	0	0
ZFY	Y	2847099	A	T	P1	0	1
ZIC5	13	100623493	T	A	NA	0	1
ZMYM5	13	20426223	-	A	NA	0	0
ZMYND15	17	4645111	G	A	NA	1	1
ZNF138	7	64292098	A	T	NA	0	0
ZNF268	12	133780125	AGAA	-	NA	0	0
ZNF512B	20	62591372	C	A	NA	0	0
ZNF543	19	57838058	G	A	NA	0	0
ZNF610	19	52870001	G	A	NA	0	0
ZNF646	16	31092924	C	A	NA	0	0
ZNF646	16	31092956	C	T	NA	0	0
ZNF782	9	99580969	CT	-	NA	0	0
ZSWIM2	2	187713754	C	T	NA	0	0
