# Supplementary material for: Diverse monogenic subforms of human spermatogenic failure
Source: Nat Commun. 2022 Dec 26;13:7953. doi: 10.1038/s41467-022-35661-z (PMC9792524; doi:10.1038/s41467-022-35661-z)
Supplement: Supplementary file 5 — Supplementary Data 3 [file 41467_2022_35661_MOESM5_ESM.xlsx]

## Sheet: Sheet1
Supplementary Data 3. Recurrently disrupted genes in NOA cases in the GEMINI cohort
Gene	GEMINI ID	Variant annotation*	Disease model	Testis histology	Country	Reported phenotype†
DCAF12L1	GEMINI-862	ENST00000371126.1:c.1344dupG:p.P449fs	XL	MA	Spain	n/a
	GEMINI-464	ENST00000371126.1:c.406_407del:p.L136fs	XL	n/a	Estonia
	GEMINI-712	ENST00000371126.1:c.C433T:p.Q145X	XL	MA	Portugal
CCDC89	GEMINI-365	ENST00000316398.3:c.G903T:p.E301D	AR	SCO	Denmark	n/a
	GEMINI-113	ENST00000316398.3:c.G901A:p.E301K	Chet	n/a	Canada
	GEMINI-113	ENST00000316398.3:c.G65A:p.R22H	Chet	n/a	Canada
	GEMINI-1059	ENST00000316398.3:c.G903T:p.E301D	AR	n/a	USA
FBXO15	GEMINI-64	ENST00000269500.5:c.G65A:p.G22E	AR	SCO	Australia	n/a
	GEMINI-143	ENST00000269500.5:c.263dupC:p.A88fs	AR	SCO	USA
	GEMINI-749	ENST00000269500.5:c.G65A:p.G22E	AR	SCO	Portugal
PNLDC1	GEMINI-340	ENST00000610273.1:c.C1354T:p.R452X	AR	MA	Denmark	Novel MA (Nagirnaja et al. 2021, NEJM; Ref.46 in main text)
	GEMINI-294	ENST00000610273.1:c.C250T:p.P84S	AR	MA	USA
	GEMINI-780	ENST00000610273.1:c.103dupC:p.S34fs	Chet	n/a	Portugal
	GEMINI-780	ENST00000610273.1:c.T776C:p.M259T	Chet	n/a	Portugal
TDRD9	GEMINI-877	ENST00000339063.5:c.C3367T:p.Q1123X	AR	MA	Spain	MA44
	GEMINI-672	ENST00000339063.5:c.2314_2317del:p.P772fs	Chet	n/a	Portugal
	GEMINI-672	ENST00000339063.5:c.C3367T:p.Q1123X	Chet	n/a	Portugal
	GEMINI-195	ENST00000339063.5:c.892delT:p.Y298fs	AR	n/a	USA
C1orf146	GEMINI-160	ENST00000370373.2:c.G17A:p.C6Y	AR	SCO	USA	n/a
	GEMINI-248	ENST00000370373.2:c.A142T:p.I48F	AR	MA	USA
CCDC33	GEMINI-95	ENST00000321288.5:c.C82A:p.L28M	Chet	n/a	Canada	n/a
	GEMINI-95	ENST00000398814.3:c.2249_2252del:p.A750fs	Chet	n/a	Canada
	GEMINI-132	ENST00000398814.3:c.C1009T:p.R337W	AR	n/a	USA
CELSR3	GEMINI-660	ENST00000164024.4:c.G7312A:p.V2438I	AR	n/a	Portugal	n/a
	GEMINI-219	ENST00000164024.4:c.G9547T:p.D3183Y	Chet	n/a	USA
	GEMINI-219	ENST00000164024.4:c.A4319G:p.Y1440C	Chet	n/a	USA
CSMD1	GEMINI-81	ENST00000520002.1:c.G8938A:p.G2980S	AR	n/a	Australia	n/a
	GEMINI-161	ENST00000520002.1:c.G985A:p.D329N	AR	MA	USA
FAM104A	GEMINI-866	ENST00000580032.1:c.G157A:p.G53R	Chet	SCO	Spain	n/a
	GEMINI-866	ENST00000583024.1:c.C67G:p.P23A	Chet	SCO	Spain
	GEMINI-219	ENST00000583024.1:c.C86G:p.A29G	Chet	n/a	USA
	GEMINI-219	ENST00000583024.1:c.C67G:p.P23A	Chet	n/a	USA
HCN4	GEMINI-499	ENST00000261917.3:c.C3350T:p.P1117L	AR	n/a	Estonia	n/a
	GEMINI-195	ENST00000261917.3:c.G1459A:p.V487M	AR	n/a	USA
M1AP	GEMINI-702	ENST00000536235.1:c.T1289C:p.L430P	Chet	HSG	Portugal	Novel MA19
	GEMINI-702	ENST00000536235.1:c.T148C:p.S50P	Chet	HSG	Portugal
	GEMINI-713	ENST00000536235.1:c.G949A:p.G317R	Chet	MA	Portugal
	GEMINI-713	ENST00000536235.1:c.676dupT:p.W226fs	Chet	MA	Portugal
NFKBIB	GEMINI-271	ENST00000572515.1:c.G964A:p.E322K	AR	SCO	USA	n/a
	GEMINI-285	ENST00000572515.1:c.G964A:p.E322K	AR	SCO	USA
NOTCH1	GEMINI-224	ENST00000277541.6:c.C1250T:p.S417L	AR	SCO	USA	HH115
	GEMINI-755	ENST00000277541.6:c.C6227T:p.T2076I	AR	SCO	Portugal
PACRG	GEMINI-445	ENST00000366889.2:c.G479A:p.R160Q	Chet	n/a	Estonia	n/a
	GEMINI-445	ENST00000366889.2:c.C700T:p.R234C	Chet	n/a	Estonia
	GEMINI-789	ENST00000366889.2:c.C700T:p.R234C	AR	n/a	Portugal
PCDHB3	GEMINI-99	ENST00000231130.2:c.C337A:p.P113T	AR	MA	Canada	n/a
	GEMINI-259	ENST00000231130.2:c.T425C:p.I142T	AR	n/a	USA
PLA2G6	GEMINI-79	ENST00000332509.3:c.G2068A:p.V690I	Chet	n/a	Australia	n/a
	GEMINI-79	ENST00000332509.3:c.G1772A:p.R591Q	Chet	n/a	Australia
	GEMINI-784	ENST00000332509.3:c.T2370G:p.Y790X	Chet	n/a	Portugal
	GEMINI-784	ENST00000332509.3:c.G397A:p.E133K	Chet	n/a	Portugal
PLD6	GEMINI-995	ENST00000321560.3:c.T293G:p.L98R	Chet	n/a	USA	n/a
	GEMINI-995	ENST00000321560.3:c.174_196del:p.P58fs	Chet	n/a	USA
	GEMINI-1006	ENST00000321560.3:c.G352A:p.V118M	Chet	n/a	USA
	GEMINI-1006	ENST00000321560.3:c.T293G:p.L98R	Chet	n/a	USA
SH3TC2	GEMINI-77	ENST00000515425.1:c.T505C:p.Y169H	AR	SCO	Australia	n/a
	GEMINI-673	ENST00000502274.1:c.A272T:p.D91V	Chet	n/a	Portugal
	GEMINI-673	ENST00000538184.1:c.C1936T:p.R646C	Chet	n/a	Portugal
SLC4A2	GEMINI-149	ENST00000310317.5:c.C59T:p.P20L	AR	SCO	USA	n/a
	GEMINI-190	ENST00000310317.5:c.C545T:p.T182M	AR	SCO	USA
SPATA20	GEMINI-860	ENST00000006658.6:c.G250A:p.E84K	Chet	SCO	Spain	n/a
	GEMINI-860	ENST00000006658.6:c.1726delG:p.G576fs	Chet	SCO	Spain
	GEMINI-683	ENST00000006658.6:c.C1208T:p.S403L	Chet	n/a	Portugal
	GEMINI-683	ENST00000006658.6:c.G2084A:p.R695H	Chet	n/a	Portugal
TSSK4	GEMINI-683	ENST00000556621.1:c.A38G:p.Y13C	Chet	n/a	Portugal	n/a
	GEMINI-683	ENST00000556621.1:c.C613T:p.R205C	Chet	n/a	Portugal
	GEMINI-738	ENST00000556621.1:c.A637T:p.K213X	AR	n/a	Portugal
TTLL9	GEMINI-631	ENST00000535842.1:c.C469T:p.R157C	Chet	n/a	Portugal	n/a
	GEMINI-631	ENST00000535842.1:c.C1240G:p.L414V	Chet	n/a	Portugal
	GEMINI-212	ENST00000535842.1:c.C355T:p.R119W	AR	SCO	USA
U2AF1	GEMINI-72	ENST00000291552.4:wholegene	AR	n/a	Australia	n/a
	GEMINI-1001	ENST00000291552.4:wholegene	AR	n/a	USA
ZNF610	GEMINI-149	ENST00000601151.1:c.G1241A:p.R414H	AR	SCO	USA	n/a
	GEMINI-797	ENST00000601151.1:c.A671G:p.K224R	Chet	n/a	Portugal
	GEMINI-797	ENST00000601151.1:c.C1240T:p.R414C	Chet	n/a	Portugal
*Based on ANNOVAR GENCODE v19)
†Reported associations to infertility phenotypes based on Oud et al. 20196 or recently published reports involving the GEMINI dataset (‘novel MA’ phenotypes).
AR, Single variant autosomal recessive
Chet, Compound-heterozygote autosomal recessive
HSG, hypospermatogenesis
MA, maturation arrest
SCO, Sertoli cell only
n/a, information not available
XL, X-linked
