# Supplementary material for: Diverse monogenic subforms of human spermatogenic failure
Source: Nat Commun. 2022 Dec 26;13:7953. doi: 10.1038/s41467-022-35661-z (PMC9792524; doi:10.1038/s41467-022-35661-z)
Supplement: Supplementary file 6 — Supplementary Data 4 [file 41467_2022_35661_MOESM6_ESM.xlsx]

## Sheet: Sheet1
Supplementary Data 4. Prioritized NOA genes linked to Mendelian diseases in OMIM database.
Gene name	Phenotypes in OMIM	Disease type
HBA2	Thalassemia, alpha-, 604131 (3); Erythrocytosis 7, 617981 (3); Heinz body anemia, 140700 (3), Autosomal dominant; Hemoglobin H disease, deletional and non-deletional, 613978 (3)	Blood
BAX	T-cell acute lymphoblastic leukemia, somatic, 613065 (3); Colorectal cancer, somatic, 114500 (3)	Cancer
BRCA2	{Pancreatic cancer 2}, 613347 (3); {Breast cancer, male, susceptibility to}, 114480 (3), Autosomal dominant, Somatic mutation; {Glioblastoma 3}, 613029 (3), Autosomal recessive; Wilms tumor, 194070 (3), Autosomal dominant, Somatic mutation; Fanconi anemia, complementation group D1, 605724 (3), Autosomal recessive; {Medulloblastoma}, 155255 (3), Autosomal dominant, Autosomal recessive, Somatic mut…	Cancer
BUB1	Colorectal cancer with chromosomal instability, somatic, 114500 (3)	Cancer
CRTC1	Mucoepidermoid salivary gland carcinoma (3)	Cancer
DICER1	GLOW syndrome, somatic mosaic, 618272 (3); Rhabdomyosarcoma, embryonal, 2, 180295 (3); Goiter, multinodular 1, with or without Sertoli-Leydig cell tumors, 138800 (3), Autosomal dominant; Pleuropulmonary blastoma, 601200 (3), Autosomal dominant	Cancer
SLX4	Fanconi anemia, complementation group P, 613951 (3), Autosomal recessive	Cancer
VHL	Pheochromocytoma, 171300 (3), Autosomal dominant; Erythrocytosis, familial, 2, 263400 (3), Autosomal recessive; von Hippel-Lindau syndrome, 193300 (3), Autosomal dominant; Renal cell carcinoma, somatic, 144700 (3); Hemangioblastoma, cerebellar, somatic (3)	Cancer
HCN4	Brugada syndrome 8, 613123 (3); Sick sinus syndrome 2, 163800 (3), Autosomal dominant	Cardiovascular
NOTCH1	Aortic valve disease 1, 109730 (3), Autosomal dominant; Adams-Oliver syndrome 5, 616028 (3), Autosomal dominant	Cardiovascular
RNF213	{Moyamoya disease 2, susceptibility to}, 607151 (3)	Cardiovascular
BBS1	Bardet-Biedl syndrome 1, 209900 (3), Autosomal recessive, Digenic recessive	Developmental
CDC45	Meier-Gorlin syndrome 7, 617063 (3), Autosomal recessive	Developmental
CLTC	Mental retardation, autosomal dominant 56, 617854 (3), Autosomal dominant	Developmental
CYP26B1	Craniosynostosis with radiohumeral fusions and other skeletal and craniofacial anomalies, 614416 (3)	Developmental
DCAF17	Woodhouse-Sakati syndrome, 241080 (3), Autosomal recessive	Developmental
DNMT3B	Immunodeficiency-centromeric instability-facial anomalies syndrome 1, 242860 (3), Autosomal recessive	Developmental
PLK4	Microcephaly and chorioretinopathy, autosomal recessive, 2, 616171 (3), Autosomal recessive	Developmental
POC1A	Short stature, onychodysplasia, facial dysmorphism, and hypotrichosis, 614813 (3), Autosomal recessive	Developmental
COL11A2	Deafness, autosomal dominant 13, 601868 (3), Autosomal dominant; Otospondylomegaepiphyseal dysplasia, autosomal recessive, 215150 (3), Autosomal recessive; Fibrochondrogenesis 2, 614524 (3), Autosomal dominant, Autosomal recessive; Deafness, autosomal recessive 53, 609706 (3), Autosomal recessive; Otospondylomegaepiphyseal dysplasia, autosomal dominant, 184840 (3), Autosomal dominant	Developmental
EZH2	Weaver syndrome, 277590 (3), Autosomal dominant	Developmental
MKKS	Bardet-Biedl syndrome 6, 605231 (3), Autosomal recessive; McKusick-Kaufman syndrome, 236700 (3), Autosomal recessive	Developmental
AK7	?Spermatogenic failure 27, 617965 (3), Autosomal recessive	Infertility
CBX2	?46XY sex reversal 5, 613080 (3), Autosomal recessive	Infertility
CEP19	Morbid obesity and spermatogenic failure, 615703 (3), Autosomal recessive	Infertility
FANCM	?Premature ovarian failure 15, 618096 (3), Autosomal recessive; Spermatogenic failure 28, 618086 (3), Autosomal recessive	Infertility
FSIP2	Spermatogenic failure 34, 618153 (3), Autosomal recessive	Infertility
MAMLD1	Hypospadias 2, X-linked, 300758 (3), X-linked recessive	Infertility
MAP3K1	46XY sex reversal 6, 613762 (3), Autosomal dominant	Infertility
NR0B1	Adrenal hypoplasia, congenital, 300200 (3), X-linked recessive; 46XY sex reversal 2, dosage-sensitive, 300018 (3), X-linked	Infertility
PROK2	Hypogonadotropic hypogonadism 4 with or without anosmia, 610628 (3), Autosomal dominant	Infertility
STAG3	Premature ovarian failure 8, 615723 (3), Autosomal recessive	Infertility
TDRD9	?Spermatogenic failure 30, 618110 (3), Autosomal recessive	Infertility
USP9Y	Spermatogenic failure, Y-linked, 2, 415000 (3), Y-linked	Infertility
ZMYND15	?Spermatogenic failure 14, 615842 (3), Autosomal recessive	Infertility
CEP250	Cone-rod dystrophy and hearing loss 2, 618358 (3), Autosomal recessive	Inner Ear, Vision
OPLAH	5-oxoprolinase deficiency, 260005 (3), Autosomal dominant, Autosomal recessive	Metabolic
PLA2G6	Infantile neuroaxonal dystrophy 1, 256600 (3), Autosomal recessive; Parkinson disease 14, autosomal recessive, 612953 (3), Autosomal recessive; Neurodegeneration with brain iron accumulation 2B, 610217 (3), Autosomal recessive	Neurodegeneration
PMP22	Dejerine-Sottas disease, 145900 (3), Autosomal dominant, Autosomal recessive; ?Neuropathy, inflammatory demyelinating, 139393 (3), ?Autosomal dominant; Charcot-Marie-Tooth disease, type 1E, 118300 (3), Autosomal dominant; Roussy-Levy syndrome, 180800 (3), Autosomal dominant; Neuropathy, recurrent, with pressure palsies, 162500 (3), Autosomal dominant; Charcot-Marie-Tooth disease, type 1A, 118220 …	Neurodegeneration
SBF1	Charcot-Marie-Tooth disease, type 4B3, 615284 (3), Autosomal recessive	Neurodegeneration
SH3TC2	Charcot-Marie-Tooth disease, type 4C, 601596 (3), Autosomal recessive; Mononeuropathy of the median nerve, mild, 613353 (3), Autosomal dominant	Neurodegeneration
CLCN2	{Epilepsy, juvenile absence, susceptibility to, 2}, 607628 (3), Autosomal dominant; {Epilepsy, idiopathic generalized, susceptibility to, 11}, 607628 (3), Autosomal dominant; {Epilepsy, juvenile myoclonic, susceptibility to, 8}, 607628 (3), Autosomal dominant; Leukoencephalopathy with ataxia, 615651 (3), Autosomal recessive; Hyperaldosteronism, familial, type II, 605635 (3), Autosomal dominant	Neurological
ESPN	?Usher syndrome, type 1M, 618632 (3), Autosomal recessive; Deafness, autosomal recessive 36, 609006 (3), Autosomal recessive; Deafness, neurosensory, without vestibular involvement, autosomal dominant, 609006 (3), Autosomal recessive	Neurological
SPTBN2	Spinocerebellar ataxia, autosomal recessive 14, 615386 (3), Autosomal recessive; Spinocerebellar ataxia 5, 600224 (3), Autosomal dominant	Neurological
ZFHX2	?Marsili syndrome, 147430 (3), Autosomal dominant	Neurological
CCDC40	Ciliary dyskinesia, primary, 15, 613808 (3)	PCD
NEK10	Ciliary dyskinesia, primary, 44, 618781 (3), Autosomal recessive	PCD
RSPH1	Ciliary dyskinesia, primary, 24, 615481 (3), Autosomal recessive	PCD
GNAT1	Night blindness, congenital stationary, type 1G, 616389 (3), Autosomal recessive; Night blindness, congenital stationary, autosomal dominant 3, 610444 (3), Autosomal dominant	Vision
ROM1	Retinitis pigmentosa 7, digenic form, 608133 (3), Autosomal dominant, Autosomal recessive	Vision
RNF212	Recombination rate QTL 1, 612042 (3)	n/a
SMIM1	[Blood group, Vel system], 615264 (3), Autosomal recessive	n/a
TLR1	{Leprosy, protection against}, 613223 (3); {Leprosy, susceptibility to, 5}, 613223 (3)	n/a
TOP2A	DNA topoisomerase II, resistance to inhibition of, by amsacrine (3)	n/a
ZFHX4	?Ptosis, congenital, 178300 (2), Autosomal dominant	n/a
A question mark ("?") before the phenotype name indicates that the relationship between the phenotype and gene is provisional.
PCD, Primary Ciliary Dyskinesia
n/a, no information
