# Supplementary material for: Diverse monogenic subforms of human spermatogenic failure
Source: Nat Commun. 2022 Dec 26;13:7953. doi: 10.1038/s41467-022-35661-z (PMC9792524; doi:10.1038/s41467-022-35661-z)
Supplement: Supplementary file 7 — Supplementary Data 5 [file 41467_2022_35661_MOESM7_ESM.xlsx]

## Sheet: PPI_genes
Supplementary Data 5. List of genes linked to various male infertility disorders and plotted in Fig. 3c. The annotations are largely based on Oud et al. 2019, Hum Reprod (ref 7. main text) and only genes with high confidence protein-protein interactions (>0.7) are provided. Previously reported male infertility genes that were also observed among the NOA cases of this study are marked in bold.
Disorder class	Gene
Anatomical malformation	AMH
Anatomical malformation	AMHR2
Anatomical malformation	BMP4
Anatomical malformation	BMP7
Anatomical malformation	BRAF
Anatomical malformation	CFTR
Anatomical malformation	FLNA
Anatomical malformation	INSL3
Anatomical malformation	MAP2K2
Anatomical malformation	NRAS
Anatomical malformation	PANK2
Anatomical malformation	RSPO1
Anatomical malformation	SLC26A3
Anatomical malformation	SOS1
Disorders of Sex Development	CYP11B1
Disorders of Sex Development	CYP17A1
Disorders of Sex Development	CYP19A1
Disorders of Sex Development	GATA4
Disorders of Sex Development	HSD17B3
Disorders of Sex Development	NR5A1
Disorders of Sex Development	SOX3
Disorders of Sex Development	SOX9
Disorders of Sex Development	SRD5A2
Disorders of Sex Development	VAMP7
Disorders of Sex Development	WT1
Disorders of Sex Development	MAMLD1
Disorders of Sex Development	MAP3K1
Disorders of Sex Development	NR0B1
Endocrine gland dysfunction	ABCA1
Endocrine gland dysfunction	CHD7
Endocrine gland dysfunction	CYP11A1
Endocrine gland dysfunction	CYP21A2
Endocrine gland dysfunction	DCC
Endocrine gland dysfunction	ERBB4
Endocrine gland dysfunction	FGF17
Endocrine gland dysfunction	FGF8
Endocrine gland dysfunction	FGFR1
Endocrine gland dysfunction	FSHB
Endocrine gland dysfunction	GNRH1
Endocrine gland dysfunction	GNRHR
Endocrine gland dysfunction	HESX1
Endocrine gland dysfunction	HSD3B2
Endocrine gland dysfunction	IL17RD
Endocrine gland dysfunction	KAL1
Endocrine gland dysfunction	KISS1R
Endocrine gland dysfunction	LHB
Endocrine gland dysfunction	LHCGR
Endocrine gland dysfunction	MC4R
Endocrine gland dysfunction	MTOR
Endocrine gland dysfunction	NOS1
Endocrine gland dysfunction	PLXNA1
Endocrine gland dysfunction	PROKR2
Endocrine gland dysfunction	RELN
Endocrine gland dysfunction	SEMA3A
Endocrine gland dysfunction	SOX2
Endocrine gland dysfunction	SRA1
Endocrine gland dysfunction	TAC3
Endocrine gland dysfunction	TACR3
Endocrine gland dysfunction	NOTCH1
Endocrine gland dysfunction	PROK2
Fertilization defect	C1orf101
GEMINI	AKR1C3
GEMINI	ATP2B4
GEMINI	BAX
GEMINI	BBS1
GEMINI	BRCA2
GEMINI	BUB1
GEMINI	CBX2
GEMINI	CCDC79
GEMINI	CCT6B
GEMINI	CDC45
GEMINI	CEP250
GEMINI	CEP72
GEMINI	CHD5
GEMINI	CLCN2
GEMINI	CLTC
GEMINI	CYP26B1
GEMINI	DCAF17
GEMINI	DCAF4
GEMINI	DICER1
GEMINI	DYRK3
GEMINI	EPHB1
GEMINI	EZH2
GEMINI	FBXO15
GEMINI	FOXM1
GEMINI	GTSE1
GEMINI	HIF3A
GEMINI	INHBB
GEMINI	MDC1
GEMINI	ME1
GEMINI	MKKS
GEMINI	NFKBIB
GEMINI	NME7
GEMINI	PACRG
GEMINI	PLA2G6
GEMINI	PNLDC1
GEMINI	POC1A
GEMINI	POLN
GEMINI	RNF17
GEMINI	RNF212
GEMINI	RNF213
GEMINI	SIRT1
GEMINI	SLX4
GEMINI	SPIDR
GEMINI	SPTBN2
GEMINI	SSTR3
GEMINI	STAG3
GEMINI	STRA8
GEMINI	SYCP1
GEMINI	TDRD12
GEMINI	TDRKH
GEMINI	TFDP3
GEMINI	TLR1
GEMINI	TOP2A
GEMINI	VHL
Germ cell loss	APOA1
Germ cell loss	AR
Germ cell loss	DMRT1
Germ cell loss	DNMT1
Germ cell loss	E2F1
Germ cell loss	FANCA
Germ cell loss	FSHR
Germ cell loss	HAUS7
Germ cell loss	HSF2
Germ cell loss	KDM3A
Germ cell loss	MEIOB
Germ cell loss	NANOS2
Germ cell loss	NLRP3
Germ cell loss	PDHA2
Germ cell loss	PSMC3IP
Germ cell loss	REC8
Germ cell loss	SPO11
Germ cell loss	STX2
Germ cell loss	SYCE1
Germ cell loss	SYCP3
Germ cell loss	TAF4B
Germ cell loss	TEX11
Germ cell loss	TEX15
Germ cell loss	TRIM37
Germ cell loss	UBR2
Germ cell loss	USP26
Germ cell loss	XRCC2
Germ cell loss	CCDC155
Germ cell loss	DMC1
Germ cell loss	DNMT3B
Germ cell loss	FANCM
Germ cell loss	PLK4
Spermiogenesis defect	AURKC
Spermiogenesis defect	BRDT
Spermiogenesis defect	CATSPER1
Spermiogenesis defect	CCDC103
Spermiogenesis defect	CCDC39
Spermiogenesis defect	CEP135
Spermiogenesis defect	CEP290
Spermiogenesis defect	DNAAF2
Spermiogenesis defect	DNAH1
Spermiogenesis defect	DNAH9
Spermiogenesis defect	DNAI1
Spermiogenesis defect	DNAI2
Spermiogenesis defect	DPY19L2
Spermiogenesis defect	DYX1C1
Spermiogenesis defect	GAS8
Spermiogenesis defect	HEATR2
Spermiogenesis defect	HYDIN
Spermiogenesis defect	LRRC6
Spermiogenesis defect	PIH1D3
Spermiogenesis defect	PKD1
Spermiogenesis defect	RNF220
Spermiogenesis defect	RSPH3
Spermiogenesis defect	RSPH9
Spermiogenesis defect	SPATA16
Spermiogenesis defect	SUN5
Spermiogenesis defect	TDRD6
Spermiogenesis defect	TDRD7
Spermiogenesis defect	UBE2B
Spermiogenesis defect	WDR66
Spermiogenesis defect	AK7
Spermiogenesis defect	AKAP4
Spermiogenesis defect	CCDC40
Spermiogenesis defect	FSIP2
Spermiogenesis defect	RSPH1
Spermiogenesis defect	TDRD9
